# Supplementary material for: Post-feeding transcriptomics reveals essential genes expressed in the midgut of the desert locust
Source: Front Physiol. 2023 Aug 10;14:1232545. doi: 10.3389/fphys.2023.1232545 (PMC10484617; doi:10.3389/fphys.2023.1232545)
Supplement: Supplementary file 1 [file Table2.xlsx]

## Sheet: NormCounts
Transcript_ID	S13	S14	S15	S16	S17	S18	S1	S2	S3	S4	S5	S6	S7	S8	S9	S10	S11	S12
"TR100004|c0_g1"	10.196	9.41633	10.9294	7.56024	9.08959	11.1671	9.39651	6.58468	9.20475	7.14729	8.95071	6.67626	4.93271	8.49159	6.36328	7.27636	9.03174	5.70585
"TR100005|c0_g1"	9.12377	10.5339	10.3354	11.0301	9.30487	9.86516	10.7322	18.37	11.4873	21.0334	10.5252	21.1233	17.8047	14.4765	15.8484	11.5395	13.7911	21.0736
"TR100006|c0_g1"	84.7458	95.405	88.6626	109.106	85.4422	93.2056	86.0683	126.661	117.255	123.827	90.8012	125.344	123.412	139.791	114.808	109.351	121.387	147.718
"TR100007|c0_g1"	198.773	252.358	240.05	234.827	178.491	230.493	218.814	204.607	199.279	210.973	185.636	181.928	214.338	219.188	177.559	212.641	249.543	228.716
"TR100008|c0_g1"	1.42315	0.827809	1.72257	1.12599	1.72224	1.39359	1.33566	1.1324	0.669887	0.867885	1.22937	0.985022	0.986541	1.22419	1.03067	1.06149	0.926735	0.710062
"TR100010|c0_g1"	23.2968	18.3774	21.6806	16.775	21.0496	20.5555	23.5967	18.0135	16.5239	14.3712	18.8935	17.9767	15.8081	13.8353	18.8807	16.71	16.7912	13.7955
"TR100012|c0_g1"	6.56989	5.79467	6.33587	5.85976	7.43911	6.67457	6.51429	5.74587	4.93732	5.30941	5.93119	5.11664	5.26155	5.16879	6.00478	6.06078	5.90597	5.40154
"TR100013|c0_g1"	1.26719	1.92466	1.78196	3.30904	2.58336	1.39359	1.49969	3.6069	2.58031	5.38599	2.43718	4.87039	4.55688	2.81758	2.9277	2.29419	2.05766	5.35082
"TR100015|c0_g2"	14.6409	12.2723	14.9487	14.5	11.0032	12.3223	12.7474	7.54932	15.3082	7.35149	12.7898	6.86779	7.14068	11.6784	7.19976	12.4811	11.8591	7.32885
"TR100027|c0_g1"	2.047	1.49006	1.58397	1.12599	1.88968	1.54029	1.3591	1.1324	1.24053	1.1742	1.66073	1.12183	0.798629	0.777262	1.16511	0.941647	0.644002	0.735421
"TR100031|c0_g1"	2.90479	5.00825	2.23735	5.42315	3.4684	2.91554	2.34327	8.7656	6.7485	7.50465	4.70182	7.96226	8.90236	9.4826	9.52998	6.35184	6.45573	12.0964
"TR100037|c0_g1"	5.3027	6.35344	5.50429	6.48021	6.45839	5.29932	5.62385	4.57153	6.92217	5.94756	6.23315	3.74856	5.44947	6.99536	4.79486	6.47168	6.78558	6.84702
"TR100038|c0_g1"	61.4685	49.2961	53.9341	47.1538	47.3616	47.0337	56.1682	51.9435	59.9921	54.4215	56.3356	60.1411	60.2025	48.6372	60.2121	51.7735	49.3211	58.6562
"TR100043|c0_g1"	651.297	797.739	713.063	911.296	745.538	770.583	679.454	1013.66	802.823	1023.03	748.84	949.534	1030.94	1122.64	988.519	901.704	966.286	1202.24
"TR100049|c0_g1"	15.4792	10.9685	12.7311	12.1332	15.3805	14.2476	16.356	14.4276	8.21232	13.4522	12.5957	14.748	12.9895	11.4646	13.9365	12.9947	13.3198	12.5529
"TR100050|c0_g1"	2.82681	3.4975	2.98974	4.2512	4.01856	3.19059	2.41357	4.52959	1.88561	3.67575	2.67443	3.61175	4.55688	4.81903	3.94344	4.41718	4.35094	4.76756
"TR100050|c0_g2"	3.08025	3.95279	3.14814	4.41206	3.85112	3.55733	2.95252	5.11676	5.16061	4.08416	3.73126	3.47494	4.43944	4.43039	3.61482	4.94793	4.2724	4.97043
"TR100054|c0_g1"	197.058	177.71	187.542	159.799	167.512	176.619	196.46	166.085	172.831	159.104	178.324	167.098	176.333	157.357	180.143	161.929	166.749	181.75
"TR100055|c0_g1"	2.10548	3.64236	2.33635	3.76863	2.60728	1.797	2.41357	3.0407	4.76364	3.95653	2.93324	3.36549	4.0871	5.30481	2.85302	3.44129	3.14147	4.26037
"TR100057|c0_g2"	3.45066	9.58189	3.38573	2.27497	3.77936	3.85071	15.3953	4.57153	4.8877	13.9883	3.04108	6.70362	5.02666	5.61572	4.75005	5.78685	5.1206	4.86899
"TR100060|c0_g2"	1.24769	1.53145	1.52457	1.5626	1.74616	1.2469	1.52312	2.41159	1.3894	1.55709	1.59603	2.24366	2.23146	1.82657	2.18084	2.02026	1.63357	2.4345
"TR100064|c0_g1"	9.51367	8.07114	8.39503	6.61808	8.87431	9.29672	9.16218	6.73147	5.30948	6.20282	7.2037	7.03196	6.90579	6.14037	8.48437	6.93395	5.9688	5.32546
"TR100065|c0_g1"	7.54465	7.96767	9.06822	8.43346	5.42984	6.85794	8.03741	10.2335	9.17994	12.1759	8.56249	10.5069	12.6371	10.0655	11.3523	8.23513	7.99505	13.2883
"TR100066|c0_g1"	0.545866	1.34519	0.831583	0.873219	0.741519	0.531765	0.492087	1.42598	0.570645	2.83339	0.927423	2.40783	1.43283	1.7877	0.896236	1.31831	0.801076	2.53593
"TR100069|c0_g1"	32.1086	38.3069	43.6779	39.9153	43.9171	50.4994	38.8514	55.11	40.2677	60.8796	42.7477	59.2655	63.6789	41.5058	47.0225	43.778	55.9496	58.9858
"TR100071|c0_g1"	15.7521	14.1555	15.0477	14.569	17.5573	17.4199	16.3795	13.6307	14.5887	14.4477	14.6662	13.5714	12.6841	17.0415	13.3091	15.7341	17.121	13.7955
"TR100082|c0_g1"	1.11123	1.17963	1.30677	1.03408	1.05248	1.43027	0.86701	0.985605	1.14129	1.02104	1.12153	1.25864	1.01003	0.87442	0.911173	0.958768	0.973857	0.532546
"TR100105|c0_g1"	0.935771	1.11754	1.02958	0.942158	1.4352	1.37525	1.17163	0.566199	0.868373	0.612625	1.0784	0.465149	0.469782	0.680104	0.567616	0.958768	0.753954	0.431109
"TR100114|c0_g1"	62.0923	62.4375	59.5572	61.3322	62.9574	69.2578	63.6432	75.0738	64.334	69.5329	64.7686	69.9366	69.1284	65.0957	68.5471	60.6592	65.5311	68.8253
"TR100116|c0_g1"	2.18347	1.46936	2.21756	3.17117	1.5548	2.36544	2.31984	13.5678	3.87046	21.4674	2.52345	22.0262	23.8179	7.73376	24.8706	3.09887	3.81689	15.1902
"TR100127|c0_g1"	1.30618	1.53145	1.60377	2.22901	2.17672	1.57696	1.56999	1.82442	1.71193	2.5526	1.94112	2.07949	2.09053	2.56497	1.49373	1.66072	2.23045	2.3077
"TR100132|c0_g1"	49.6154	43.6256	46.8459	44.3044	42.8885	45.5851	50.1694	51.7338	50.713	53.8854	47.6652	56.2283	53.7665	42.2831	56.3135	45.7298	43.8393	55.3848
"TR100134|c0_g1"	1.11123	1.49006	1.68297	2.02219	1.33952	1.4486	1.75745	2.18091	1.58788	2.06761	1.66073	2.43519	2.161	2.07918	2.01653	1.84905	1.68069	3.04312
"TR100137|c0_g1"	1.18921	0.47599	0.712786	1.17195	0.885039	0.825153	1.00761	1.06949	1.06686	0.867885	1.0784	1.17655	0.51676	1.51566	1.07548	1.52376	0.848198	1.06509
"TR100138|c0_g2"	30.7635	29.8839	28.5114	31.1601	30.3305	30.8974	32.1497	52.971	33.2959	51.1541	32.2873	50.8928	53.5081	31.5568	50.3983	28.9514	31.4619	51.5048
"TR100145|c0_g2"	7.70062	10.9478	8.65243	10.6165	7.67831	9.13169	7.80309	12.4983	13.5714	12.8141	10.1154	10.9173	14.2344	17.3912	12.5921	13.0975	13.7911	16.1793
"TR100155|c0_g1"	5.75109	9.83024	8.13764	9.42158	5.98	5.90443	6.2331	8.22037	13.497	8.88306	6.92332	11.2183	10.2177	9.92953	9.18642	9.15966	7.50812	12.5782
"TR100156|c0_g1"	11.7946	11.9618	10.4938	10.6165	13.8257	12.7807	13.3332	11.5756	6.55001	12.0738	10.3742	10.6163	10.2177	11.4646	11.8453	11.1628	11.5292	9.83943
"TR100158|c0_g1"	104.65	101.469	99.1564	104.028	99.6985	92.2888	106.009	164.764	130.355	142.537	109.738	155.004	158.316	121.078	149.91	114.71	111.24	183.323
"TR100166|c0_g1"	1.50113	1.26241	1.62357	1.7924	1.74616	1.70532	1.38253	1.63569	1.19091	1.60814	1.57446	1.6417	1.40934	1.12703	1.62816	1.35255	1.08381	1.19189
"TR100169|c0_g1"	5.61463	6.70526	6.79126	6.91682	4.28168	5.50102	5.92847	7.6332	7.41838	8.1428	7.44095	8.23588	9.93588	8.68591	8.75324	7.68726	6.62851	9.05329
"TR100178|c0_g1"	3.02176	2.46273	3.26693	2.16007	2.55944	2.51213	3.23371	1.67763	1.6375	2.27182	2.37248	2.02477	2.11402	2.48724	2.21072	2.0545	2.12049	1.31869
"TR100180|c0_g1"	4.21097	3.26985	3.74212	3.2401	1.33952	1.63197	4.14759	3.58593	3.12614	3.8289	3.51558	4.15898	4.13408	2.5261	4.72018	3.09887	2.87445	3.57567
"TR100230|c0_g1"	0.779809	1.42797	0.930581	1.70048	1.4352	0.935173	0.937308	1.11143	1.26534	1.53156	1.16467	1.42281	1.17445	2.42894	1.47879	1.83193	1.85347	1.59764
"TR100243|c0_g1"	1.09173	0.993371	1.04938	1.10301	1.48304	1.15521	1.24193	1.23725	1.21572	1.07209	1.16467	0.820852	0.963052	1.43794	0.941048	1.558	1.2723	0.862218
"TR100263|c0_g1"	16.1031	10.9685	13.3449	11.3289	12.2231	13.6059	14.3877	11.995	12.5542	11.6654	12.6388	13.9818	12.2143	9.73521	12.9207	11.3682	10.9794	11.7921
"TR100275|c0_g1"	9.84509	13.3277	13.3647	25.5761	18.2749	20.6288	9.39651	14.7841	20.0966	23.2287	15.4427	15.4867	15.5733	32.237	17.7156	23.5754	22.273	19.4253
"TR100278|c0_g1"	2.14448	2.00744	1.92056	1.51664	1.794	1.70532	2.01521	1.80345	1.51345	1.81235	1.89798	2.07949	1.9261	1.1076	1.80741	1.31831	1.31942	1.623
"TR100282|c0_g1"	1.34517	1.34519	1.60377	0.919178	1.48304	1.33858	1.31223	0.859783	0.942805	0.663677	1.0784	0.738767	0.704672	0.757831	0.582553	1.21558	0.628295	0.633984
"TR100287|c0_g1"	1.79356	1.49006	1.92056	1.95325	1.794	1.54029	1.89805	1.6986	1.68712	1.63367	1.83328	1.80587	1.78517	1.22419	1.43398	1.62648	1.74352	1.3694
"TR100288|c0_g1"	5.36119	5.11172	5.0291	5.05548	4.20992	4.73088	5.60041	3.98436	5.97937	4.46705	5.21945	4.15898	4.39246	4.70244	4.73511	4.96505	4.38235	4.0575
"TR100289|c0_g1"	3.82106	3.76653	3.82132	3.69969	3.15744	4.6942	3.6555	4.08921	3.54792	4.05864	3.88224	3.858	3.45289	2.91473	4.30193	3.49265	3.47133	3.87998
"TR100293|c0_g1"	10.4884	9.37494	10.375	10.111	10.5966	11.4605	11.2711	6.79439	9.15513	6.84097	8.58405	7.22349	7.61046	8.27784	8.12587	9.26238	10.3354	7.10062
"TR100300|c0_g1"	0.955266	2.06952	1.64337	1.21791	1.794	1.32024	1.52312	0.985605	1.81118	1.22525	1.81171	1.23128	1.12748	1.43794	1.37423	1.67784	1.53932	1.26797
"TR100313|c0_g1"	3.62611	3.53889	3.74212	3.4699	3.54016	3.88739	4.70997	2.85196	3.12614	2.93549	3.62342	3.42022	3.07707	2.77871	3.31607	3.16736	3.72265	2.94168
"TR100315|c0_g2"	1.73508	1.7384	1.78196	2.25199	2.43984	1.65031	1.61686	3.01973	1.98485	2.57813	1.79014	1.88796	2.02006	2.62326	1.80741	2.41404	2.41893	2.35842
"TR100319|c0_g1"	2.33943	2.5869	2.13836	1.97623	2.29632	1.52195	2.5776	4.23601	3.67198	3.44601	2.91168	5.58179	3.17103	4.52755	2.86796	5.51291	4.09962	4.33645
"TR100326|c0_g1"	47.8803	38.3897	46.8657	35.3884	40.042	47.8772	52.3955	34.0348	31.6336	30.6823	37.8734	36.5279	31.8747	29.4388	34.3707	35.4059	35.2316	28.7068
"TR100336|c0_g1"	5.04926	4.61504	4.8905	8.80113	5.31024	4.45583	4.00699	6.01848	7.34395	5.87099	6.16844	5.74596	6.13065	7.40342	10.0827	7.7215	7.2411	6.87238
"TR100364|c0_g1"	4.38643	3.22846	3.40553	2.55072	2.22456	1.48528	3.04625	2.57935	3.62235	2.73128	3.2999	2.65409	2.74822	1.74884	3.34595	2.53389	2.21474	4.0575
"TR100399|c0_g1"	0.662838	1.07615	1.08898	1.37877	0.956799	1.65031	1.00761	1.42598	0.446592	1.91445	0.754879	1.20392	1.64424	1.24362	1.37423	1.19846	1.60215	1.26797
"TR100434|c0_g1"	0.85779	2.00744	1.46517	2.16007	1.77008	1.55862	1.45283	1.57277	2.50588	2.06761	1.57446	1.8606	1.55028	2.66212	1.53854	2.39692	2.29328	2.02875
"TR100439|c0_g1"	0.506876	1.15893	0.593988	0.896199	0.55016	0.385071	0.749846	1.1324	1.04205	1.04657	0.970559	1.14919	1.17445	0.796694	1.1203	0.650592	0.59688	1.16653
"TR100454|c0_g1"	1.65709	2.29717	1.62357	2.84945	1.84184	2.8972	1.73402	1.46792	1.93523	2.06761	1.91955	1.6417	1.47981	3.90574	1.07548	2.53389	3.03152	1.4962
"TR100495|c0_g1"	29.6133	31.1877	33.5207	31.0912	31.5744	30.2923	32.712	30.2182	31.4847	27.9765	32.0931	27.5806	30.3714	32.3341	29.77	31.3825	31.4776	29.7465
"TR100496|c0_g1"	2.65135	4.36669	3.38573	5.33123	3.30096	2.64049	1.75745	2.93585	4.63959	3.31838	3.60185	3.25605	3.47638	5.51856	3.1667	4.00628	4.63367	4.31109
"TR100497|c0_g1"	8.42194	11.0513	8.92962	17.0508	8.73079	8.96666	7.05324	12.016	13.5714	13.6054	8.77817	10.3701	13.5767	17.2164	9.23123	12.327	13.2727	15.2663
"TR100498|c0_g1"	65.309	59.2091	66.0317	58.138	51.2366	54.8085	66.4082	79.3098	66.3437	73.6681	65.9117	81.8936	84.2083	58.9553	79.5708	60.2825	57.2219	92.7645
"TR100502|c0_g1"	0.974761	0.993371	1.06918	1.28685	1.14816	0.825153	1.12477	1.09046	1.19091	0.867885	0.992127	1.17655	0.986541	1.7877	1.10536	1.21558	1.31942	1.26797
"TR100504|c0_g1"	15.2063	16.1009	16.5723	14.4081	15.2609	16.8698	15.8639	15.4761	16.8961	14.9582	15.9819	16.0066	14.07	14.8457	14.2203	13.7994	15.3775	15.8242
"TR100506|c0_g3"	17.2533	17.2598	15.8595	14.8447	18.0835	16.4847	19.5429	15.3922	18.7817	16.158	16.7152	17.2652	17.8517	16.1282	18.2085	14.7753	16.9168	18.3094
"TR100507|c0_g1"	1.59861	1.17963	1.12858	0.873219	0.55016	1.04519	1.38253	0.314555	0.76913	0.433942	1.01369	0.410426	0.51676	0.408063	0.313683	0.59923	0.565465	0.253593
"TR100508|c0_g1"	34.8185	32.3467	32.8475	29.6895	31.2634	32.7127	34.9616	28.981	32.4771	29.7378	32.1363	32.2868	30.8646	29.0307	30.5168	29.756	29.0586	29.7972
"TR100512|c0_g1"	2.88529	2.27648	2.63335	2.18305	2.55944	2.82386	3.28058	2.118	2.48106	2.04208	2.58816	2.05213	2.67775	1.98202	2.30034	2.41404	2.27757	2.4345
"TR100515|c0_g1"	6.66737	8.65061	7.99904	10.4327	5.83648	6.85794	5.41295	5.34743	7.76573	5.23283	6.01747	5.33554	6.27158	5.30481	9.41048	6.77986	9.03174	8.49538
"TR100517|c0_g1"	14.7969	14.1555	14.1567	11.8804	10.9314	12.689	14.9501	12.7709	13.7451	11.9207	12.6604	13.3799	13.4358	11.2509	12.9805	11.9161	11.5606	13.5673
"TR100518|c0_g1"	20.0021	19.4949	19.4234	16.9359	20.4994	21.6373	20.0584	10.0867	11.264	13.5288	16.2623	9.33035	8.69096	11.4063	11.0984	15.2033	14.8435	6.69487
"TR100519|c0_g1"	20.236	19.9916	21.1262	23.3241	23.3698	26.4232	21.1129	21.1591	20.2207	20.2932	21.115	20.576	20.4355	22.5989	19.3139	22.8392	23.7338	19.6535
"TR100520|c0_g2"	7.66162	8.73339	8.27623	7.56024	8.44375	8.21486	7.14697	5.30549	7.44319	5.28389	6.72921	5.82805	4.9562	7.57831	6.30353	7.92695	9.36159	3.9307
"TR100522|c0_g1"	8.90932	7.92628	7.86044	6.91682	7.98927	8.48991	9.20905	6.66856	8.11308	5.94756	6.98802	6.10166	5.98972	6.41241	6.40809	6.84834	8.02646	5.78193
"TR100523|c0_g1"	21.4058	20.033	26.0959	23.7378	25.4509	25.1397	25.401	26.6113	26.2497	25.4494	29.4619	27.006	25.1803	35.7735	26.7825	32.2899	28.7445	30.558
"TR100525|c0_g1"	5.7316	5.13242	5.20729	4.87164	6.12352	5.09761	5.27236	4.57153	2.97728	4.36495	4.76652	4.76094	4.2985	4.33324	4.94424	5.13626	4.82216	4.59004
"TR100526|c0_g1"	25.0514	24.2755	23.8387	21.8994	24.0874	24.5162	25.8697	17.3634	23.1483	18.4808	23.962	19.9741	18.251	19.3927	17.9247	21.1443	19.7442	16.6865
"TR100527|c0_g1"	1.73508	1.51075	1.00978	1.28685	1.65048	1.70532	1.96835	1.25822	1.14129	1.22525	1.6176	1.77851	1.33888	1.12703	1.55348	1.67784	1.72781	1.24261
"TR100529|c0_g1"	28.3851	48.8821	36.9065	60.9415	44.85	40.4875	28.6816	45.8831	63.1183	59.8585	40.5262	44.0797	45.2635	76.1328	37.134	57.5774	58.3843	53.6604
"TR100530|c0_g1"	10.4494	8.60922	9.06822	8.13473	11.1706	11.1854	9.93546	8.38813	6.3019	8.50017	9.44677	8.81047	8.15071	6.06265	9.79885	8.28649	7.82227	6.21304
"TR100531|c0_g1"	16.415	18.4808	17.9582	19.4636	17.5333	17.1448	16.7075	24.2627	21.362	24.7858	17.4701	23.9141	23.9823	21.297	21.2707	19.5349	21.3306	25.2326
"TR100532|c0_g1"	81.2756	84.4366	83.0989	94.6064	90.6806	83.7989	75.5236	91.3887	66.6662	85.6909	76.9761	84.4109	92.0537	96.9829	84.3059	90.0899	91.3069	98.8761
"TR100535|c0_g1"	198.169	172.164	181.087	167.796	177.151	168.625	190.18	178.73	163.899	168.829	179.446	187.811	173.326	164.041	174.333	171.91	163.2	184.489
"TR100536|c0_g4"	1.59861	1.05546	0.910782	1.17195	1.02856	0.8985	1.10134	0.712991	0.942805	0.714729	0.970559	0.62932	1.0805	0.50522	0.881299	0.753318	0.644002	0.355031
"TR100537|c0_g1"	24.603	22.8475	22.8685	21.7386	20.2602	22.0224	23.6202	24.5353	26.4482	23.3818	22.517	24.7624	23.2542	21.8994	24.4523	22.2229	21.8018	25.3086
"TR100539|c0_g1"	3.19722	2.85594	2.93034	2.11411	3.15744	2.91554	3.16341	2.39062	1.31496	2.39945	2.11366	2.65409	1.85564	1.86543	2.00159	2.22571	1.88488	1.47084
"TR100540|c0_g1"	23.3943	30.422	26.4919	32.6538	30.187	26.7166	23.5967	20.0476	29.6239	22.565	28.9227	22.163	20.9288	38.6105	19.4035	32.8892	32.9855	21.2258
"TR100541|c0_g1"	0.838295	0.765724	0.811784	0.873219	0.956799	0.861826	0.726413	1.04852	0.496213	1.71024	0.819583	1.25864	1.22143	1.1076	0.896236	0.667713	0.926735	1.31869
"TR100542|c0_g1"	18.0526	17.653	17.0277	17.7172	16.1938	15.8429	16.8715	14.4695	18.8809	17.7406	16.7799	16.4444	17.194	18.324	16.4609	17.9598	16.854	16.6611
"TR100543|c0_g1"	1.15022	0.765724	0.752385	1.28685	0.980719	1.15521	0.796712	1.02755	0.992426	0.816833	1.20781	1.25864	0.681183	0.738399	1.10536	0.667713	0.753954	0.887577
"TR100545|c0_g1"	21.5617	37.4791	33.7385	41.363	38.9896	38.0671	28.8691	32.4201	47.1402	35.8896	36.4499	23.7226	38.663	43.1381	32.8321	40.2854	51.5673	38.4955
"TR100546|c0_g2"	1.77407	1.96605	2.03936	1.88432	2.6312	2.47546	2.10894	1.61472	2.3322	1.58261	1.6823	1.77851	2.27844	1.82657	1.5236	2.31132	2.49747	1.74979
"TR100547|c0_g1"	3.78207	4.07696	3.58373	3.355	3.20528	4.63919	3.28058	5.78781	4.51554	4.97757	3.75283	5.66388	5.84878	3.96404	5.46704	3.57826	3.94255	6.51735
"TR100547|c0_g2"	14.1925	11.5272	13.2657	13.1672	10.7879	12.0472	12.6771	14.8051	13.3729	15.8006	13.5447	16.5265	16.3954	12.5139	16.1472	12.6009	12.3617	17.5487
"TR100548|c0_g1"	1.57911	2.75247	3.32633	1.6775	13.1321	0.440082	1.33566	1.30016	0.719509	1.78682	9.835	3.858	2.06704	0.854988	1.38917	1.1471	0.753954	1.3694
"TR100550|c0_g1"	6.47242	5.17381	6.47447	5.19336	6.48231	7.48139	6.06907	5.64102	5.70645	5.61573	5.37043	5.11664	5.28504	4.99391	5.42223	5.18762	5.41904	5.22403
"TR100552|c0_g2"	3.33368	3.35263	3.30653	3.51586	3.49232	3.75903	4.00699	3.22943	2.53069	4.10969	3.12736	4.21371	3.64081	3.3228	3.88369	3.32145	4.22528	3.19528
"TR100552|c0_g3"	22.439	19.5984	21.7796	15.9018	18.9207	19.3636	20.7614	12.9177	15.457	10.9251	17.6642	12.8053	12.6606	14.0879	15.0717	15.7683	16.1315	10.1184
"TR100553|c0_g1"	554.561	664.172	619.45	572.947	574.917	718.892	571.945	866.347	460.486	1153.7	504.238	702.43	1118.41	464.375	712.045	480.103	549.224	813.883
"TR100555|c1_g1"	6.29696	8.60922	6.05868	10.6625	7.72615	6.6379	5.13176	9.68829	16.4246	13.1459	7.78604	8.07171	10.711	16.1865	7.08027	12.9776	13.367	11.8428
"TR100556|c0_g1"	25.2658	20.6332	22.4527	21.0492	24.2549	24.5712	24.5809	21.4736	18.4343	19.5785	21.3739	22.6829	19.9187	17.5467	21.0615	20.1684	21.8018	19.8564
"TR100557|c2_g1"	2.70984	2.13161	2.49475	1.88432	3.01392	2.78718	3.13998	2.74711	2.75398	2.52708	1.94112	2.43519	2.25495	1.61282	2.34515	2.20859	1.96342	2.53593
"TR100557|c3_g1"	10.4299	7.86419	10.9096	5.37719	6.33879	8.48991	9.93546	5.64102	7.56725	6.30493	6.85862	5.17137	5.379	4.62471	7.19976	6.62577	5.7646	4.59004
"TR100558|c0_g1"	14.368	17.5496	16.1565	17.2346	18.538	21.1423	15.2547	16.9021	12.3309	19.2977	14.4505	15.1037	16.3014	19.5093	17.9247	18.1652	19.0373	17.1429
"TR100561|c0_g1"	26.0456	24.0065	24.5911	22.7267	22.6522	23.4527	25.073	30.0085	25.9023	29.7378	24.9326	31.6302	32.6263	24.9113	29.6505	24.0377	23.561	32.2571
"TR100563|c0_g1"	3.41166	3.62167	3.04914	2.84945	2.65512	2.8972	3.39774	1.76151	2.62993	2.68023	3.14892	2.2163	2.77171	2.68155	2.15097	2.24283	2.57601	2.20626
"TR100567|c0_g1"	12.4185	12.3344	12.5133	11.3059	12.6537	12.1022	11.646	9.01724	9.72577	9.85304	11.3663	9.52188	8.71445	10.8817	10.1723	11.1286	11.3878	10.2452
"TR100567|c1_g1"	2.14448	2.81455	2.61355	2.73456	2.41592	2.23708	1.64029	1.3421	3.69679	1.9655	2.26464	1.72379	1.31539	2.56497	1.32942	2.75646	3.01581	1.77515
"TR100571|c0_g2"	2.94378	2.66969	2.79174	2.84945	3.73152	3.28227	3.30401	1.57277	1.41421	2.06761	2.39405	1.88796	1.59726	2.1569	1.37423	3.23584	3.09435	1.74979
"TR100573|c0_g1"	6.37494	5.56702	5.82108	4.66483	4.83184	5.66605	6.65488	3.37622	4.86289	3.75233	4.85279	3.74856	3.64081	4.17778	3.46545	4.4343	4.31953	4.08285
"TR100576|c0_g1"	61.9558	42.715	51.9739	50.9225	57.0492	60.0895	64.1821	55.4455	34.859	47.8613	53.4023	56.584	55.5517	35.1905	63.7373	45.4387	50.4521	46.3822
"TR100577|c0_g1"	4.46441	3.66306	5.0291	2.84945	3.8272	4.67587	4.56937	1.97121	2.87804	2.27182	3.12736	2.35311	1.83215	1.43794	2.38996	2.07162	2.60742	1.29333
"TR100578|c0_g1"	183.099	167.487	171.306	166.417	167.631	173.814	180.057	198.715	149.435	189.99	168.554	196.649	199.587	178.926	199.681	163.573	170.629	201.683
"TR100579|c0_g1"	4.95179	4.51156	4.37571	3.95247	4.76008	5.68439	5.60041	6.35401	3.64717	6.07519	4.70182	4.81566	4.97968	4.08063	6.43796	3.40705	4.2724	5.24938
"TR100580|c0_g1"	8.09052	6.0637	7.86044	5.2623	7.17599	8.0865	8.64666	7.57029	5.8305	5.13073	7.03116	6.15639	5.98972	4.43039	7.25951	5.53004	5.70177	5.98481
"TR100581|c0_g1"	8.65588	5.29798	6.39527	3.5848	6.02784	6.19782	7.05324	3.16652	4.51554	2.96102	6.70764	3.88536	2.7952	2.02088	3.97331	4.09188	4.03679	2.02875
"TR100585|c0_g2"	6.23847	5.77397	5.93988	6.29637	5.98	6.71124	5.08489	4.8022	5.88012	4.87547	6.27628	4.62413	4.48641	5.88776	3.97331	5.64988	5.65465	4.10821
"TR100586|c0_g1"	3.45066	3.87001	3.36593	2.87243	3.42056	3.17225	4.49908	1.78248	3.34944	2.19524	3.01952	2.16158	1.83215	2.33179	1.8821	2.65373	2.52889	2.05411
"TR100587|c0_g1"	14.7579	14.6522	15.2655	12.1102	13.9214	14.1193	15.2781	11.2401	12.4798	10.9507	12.8114	11.574	11.4157	10.8039	12.6519	12.2757	10.9794	11.4117
"TR100589|c0_g1"	9.27973	11.1754	10.2562	11.6736	11.3381	11.3688	9.25591	10.7997	11.3385	10.7465	10.5252	11.4098	10.4761	13.6798	9.60466	11.3854	12.8957	11.4878
"TR100590|c0_g1"	7.58364	8.6713	7.38525	10.019	8.58727	6.87627	7.4516	10.1706	12.8519	10.0828	9.01541	10.3701	11.3922	13.1163	9.27604	10.6663	10.6025	11.6146
"TR100596|c0_g1"	3.06075	2.85594	3.08874	2.20603	2.55944	2.75051	3.18685	2.01315	3.25019	2.04208	3.08422	2.68145	1.97308	1.98202	2.82314	2.82494	2.40323	1.59764
"TR100607|c0_g1"	2.10548	1.92466	2.15816	1.40175	1.50696	2.23708	2.20267	0.922694	1.14129	0.944463	1.48819	0.985022	1.15096	0.680104	1.77753	1.31831	1.14664	0.507187
"TR100629|c0_g2"	4.15248	2.71108	2.81154	1.70048	2.34416	2.73217	4.38191	3.39719	2.35701	4.05864	4.05478	4.15898	2.34891	1.14646	5.22804	2.58525	1.64927	2.05411
"TR100633|c0_g1"	1.15022	1.11754	0.98998	0.85024	1.10032	1.17355	1.24193	0.964635	0.496213	0.38289	0.862719	0.79349	0.375825	0.87442	0.806612	0.907405	1.09952	0.608624
"TR100682|c0_g1"	3.54813	3.66306	4.01932	2.96435	3.56408	4.54751	4.12415	2.49547	3.05171	2.01656	3.75283	2.27102	1.99657	1.92372	2.67377	3.15024	3.26713	1.95267
"TR100683|c0_g1"	2.61236	2.6283	2.41555	3.37798	2.89432	2.43879	2.5073	7.25573	4.09376	6.48361	2.91168	7.46975	7.32859	3.51711	4.77993	3.21872	3.12577	7.1767
"TR100684|c0_g2"	27.7027	19.9709	22.6705	23.1863	18.1313	20.5371	24.7684	29.715	26.6714	27.0831	22.9483	32.3142	29.9721	24.4449	27.0962	22.8735	21.2992	28.3518
"TR100685|c0_g1"	11.5412	11.6928	12.2362	12.4319	11.362	11.6072	11.318	12.6661	10.0979	11.9462	11.8193	11.1909	11.3687	12.2419	11.8453	12.2243	14.1209	13.1615
"TR100689|c0_g1"	7.03778	6.24996	7.50405	7.56024	7.91751	8.70995	7.52189	8.57686	8.51005	7.27492	8.2821	7.63392	8.3856	8.58875	8.67855	7.61878	9.18881	7.78532
"TR100690|c0_g1"	9.8256	8.79548	9.8206	8.57134	6.91287	9.31506	8.97472	5.53617	9.25437	5.97309	8.62719	5.3629	6.15414	7.11195	5.78072	7.61878	8.16783	5.88337
"TR100692|c0_g1"	26.2991	23.1166	24.5911	21.8075	23.92	25.5614	25.4245	22.1866	19.8237	20.8803	21.6758	20.2477	19.8718	18.0325	21.2707	20.7847	21.1421	19.7549
"TR100694|c0_g1"	8.12951	6.9536	7.14766	7.35343	4.47304	5.83108	7.21727	11.4498	4.56516	9.52121	6.10374	6.97724	8.73794	4.93562	11.4718	5.71836	3.37708	11.4878
"TR100694|c1_g1"	13.8611	12.6862	16.3941	16.3844	11.1467	11.057	11.7163	17.4473	15.5811	15.4688	14.429	22.3819	20.0832	19.451	17.4617	18.8501	14.8749	15.9764
"TR100695|c0_g1"	3.56763	3.39402	3.72232	4.20524	2.84648	3.22726	3.37431	3.43913	3.4983	3.39496	4.24889	3.09187	4.20455	3.2645	4.24218	3.49265	3.07864	4.23501
"TR100696|c0_g4"	5.08825	1.01407	1.40577	2.84945	3.1096	0.531765	1.17163	13.4629	1.91042	5.71783	3.96851	21.2601	15.8551	6.25696	7.64788	3.40705	11.7805	8.59682
"TR100696|c1_g4"	13.9196	13.9279	12.5133	25.8519	25.3313	10.4519	18.8867	74.5285	41.6819	68.3587	31.4461	52.1788	63.6084	54.1363	161.069	47.1851	37.6506	136.864
"TR100697|c0_g1"	3.2557	2.50412	3.56393	5.0325	2.77472	3.2456	2.74162	5.95557	4.16819	3.98206	3.58028	2.76353	5.8018	7.71433	3.67457	7.12227	5.21485	4.53932
"TR100697|c0_g2"	135.355	141.183	133.667	135.165	123.331	131.878	133.543	126.766	154.595	138.377	128.869	122.745	131.28	139.305	112.134	134.176	121.418	140.77
"TR100698|c0_g1"	6.72585	5.77397	6.71206	5.83678	5.69296	5.90443	5.92847	4.63444	5.06137	4.95205	5.69395	5.3629	5.63738	4.29437	5.84047	4.26309	5.40333	4.13357
"TR100699|c0_g1"	63.0671	53.2902	51.3008	91.0906	69.1766	57.9257	62.7527	124.648	110.507	114.893	70.5704	100.664	123.388	115.249	85.2321	99.592	104.972	164.126
"TR1006|c0_g1"	2.14448	2.85594	2.21756	3.10223	2.58336	2.45712	2.2964	2.34868	3.64717	3.44601	2.95481	3.11924	2.95962	4.43039	2.6439	3.44129	3.50274	3.72782
"TR100700|c0_g1"	15.1283	12.1274	14.3745	12.6157	13.8497	13.8992	16.8715	13.9243	12.6782	11.1804	12.2506	14.2281	13.5532	12.1642	12.4278	12.8749	13.0214	12.6036
"TR100702|c0_g1"	7.95405	5.73258	6.25667	4.52695	4.76008	6.27116	7.02981	3.8166	4.01932	4.44153	5.26259	4.92511	4.93271	2.79814	4.98905	4.0234	4.0525	3.27136
"TR100703|c1_g2"	44.4686	51.1172	46.7073	46.7402	49.2752	57.5957	46.3733	48.3576	54.5338	53.4515	50.4475	47.1442	47.401	57.0899	48.9494	53.982	56.2324	48.5631
"TR100703|c1_g4"	2.55387	2.66969	1.97996	2.66562	1.96144	0.84349	1.17163	2.13897	3.64717	2.42497	2.41561	2.18894	2.3724	4.25551	3.09201	2.51677	2.51318	4.23501
"TR100704|c0_g1"	279.932	223.467	239.892	197.554	193.13	211.753	271.187	204.712	190.174	207.271	233.171	211.178	215.536	177.527	227.345	195.589	191.441	193.999
"TR100706|c1_g1"	25.6557	28.4353	27.363	26.3574	23.4894	31.1541	30.9312	18.2232	28.6315	20.5229	24.3071	19.0985	19.9892	21.6662	19.4035	23.4727	24.2208	19.9832
"TR100707|c0_g1"	19.6317	19.5777	21.245	21.3709	21.3605	22.0041	21.5346	16.986	22.9747	19.4253	21.2876	17.4021	15.6202	22.1908	16.0128	19.6547	21.7233	17.0922
"TR100708|c1_g1"	27.4298	24.5652	24.1159	20.3368	22.7001	27.4134	26.2915	16.5456	25.8527	16.5664	23.6385	17.0737	15.033	17.9936	16.909	21.0073	22.9799	14.6577
"TR100709|c0_g1"	34.7795	37.8516	35.5601	35.779	34.2056	38.3238	35.1022	39.1726	35.38	39.4377	36.9459	37.2393	42.5857	37.8527	39.9273	36.3647	36.6296	42.9334
"TR100710|c0_g1"	10.6054	9.74746	6.53387	14.4081	7.70223	6.32617	7.77965	15.9794	14.8864	20.1656	11.3232	21.479	17.2645	21.0055	9.63454	17.3777	13.7125	23.5842
"TR100711|c0_g1"	33.7657	30.7738	30.828	25.0016	29.4216	32.7127	33.4385	20.7606	28.4082	21.7737	28.858	23.9141	20.365	24.7169	21.7785	27.0338	27.3151	19.5267
"TR100713|c0_g2"	2.80731	3.62167	1.72257	4.2512	6.36271	2.29209	4.49908	4.65541	1.26534	4.69679	7.52722	4.97983	3.42941	0.524652	2.73352	4.46854	3.92684	1.29333
"TR100714|c0_g1"	9.0068	7.34681	7.38525	5.74486	5.69296	6.74792	7.14697	7.067	7.59206	7.40255	7.80761	7.49711	6.62392	5.71288	7.60307	6.23199	6.37719	6.89774
"TR100715|c0_g1"	117.127	111.071	113.234	110.072	111.108	111.322	118.64	213.268	120.629	158.874	111.722	143.321	176.873	112.548	166.028	114.436	105.805	245.707
"TR100716|c0_g1"	11.0148	9.37494	9.9988	9.12284	8.20455	10.1402	9.63084	7.40253	9.03108	7.47912	10.3526	7.71601	7.89233	6.8982	7.9765	7.17364	8.71759	7.55709
"TR100718|c0_g1"	1.98851	1.7177	1.84136	1.37877	1.38736	1.54029	1.66372	1.99218	1.46383	1.45498	1.57446	1.94268	1.85564	1.67111	1.98666	1.60936	1.46078	1.92731
"TR100722|c0_g1"	0.935771	1.3038	1.42557	1.17195	1.9136	1.26523	1.54656	1.32113	0.37216	1.02104	1.35878	1.45017	0.916074	0.87442	1.07548	1.24982	0.942442	1.11581
"TR100722|c0_g2"	2.4564	2.79386	2.21756	2.6886	4.87968	1.90702	2.41357	1.9083	2.28258	2.88444	3.73126	3.31077	2.39589	2.81758	2.22565	2.94479	2.40323	3.52495
"TR100725|c0_g1"	4.81532	4.86338	4.65291	3.2401	3.37272	4.74921	5.15519	5.28452	4.26743	5.76888	3.86067	5.06192	6.10716	2.75928	5.52679	3.54402	3.26713	6.13696
"TR100726|c0_g2"	189.825	206.145	202.55	256.336	247.883	207.755	219.892	474.244	283.834	384.116	249.671	438.472	419.28	359.834	421.261	281.672	281.068	486.291
"TR100727|c0_g1"	11.1513	11.61	12.8301	12.1561	13.0603	13.2391	12.5131	16.252	12.4301	15.5198	12.8977	15.4594	15.2209	14.8846	14.1456	13.6796	15.1733	14.8606
"TR100728|c0_g4"	15.3038	15.1075	15.5427	13.0753	15.7154	17.1815	16.0514	12.9177	9.10551	12.0483	12.6388	12.7506	11.5331	13.1746	12.8012	13.5084	14.278	10.9806
"TR100729|c0_g1"	31.5433	28.7043	32.0754	22.5428	25.7618	28.9537	31.845	23.0883	26.9692	24.4795	26.9815	27.4164	27.0829	22.288	23.3171	23.8151	25.226	25.7651
"TR100730|c0_g1"	50.4731	47.8474	47.9546	46.0279	50.6386	49.6192	52.1612	34.2026	42.1533	31.5502	44.0202	34.8588	33.237	38.183	35.0279	42.1344	40.9648	33.7787
"TR100731|c0_g2"	4.40592	3.20776	3.68273	2.96435	3.25312	4.4925	3.13998	2.30674	3.12614	2.29734	3.04108	3.28341	2.30193	2.17633	2.82314	2.73934	2.81162	1.87659
"TR100732|c0_g1"	40.6476	52.2762	46.2915	48.7164	47.6964	48.3173	42.8818	41.0599	55.7495	40.714	45.7457	35.9533	42.9145	61.2288	33.3997	52.6295	53.5464	49.755
"TR100734|c0_g1"	7.19374	5.48424	6.47447	5.37719	6.43447	7.55473	6.79548	3.8166	3.89527	3.87996	5.65081	4.02217	4.18106	3.51711	4.60068	5.20474	4.52372	3.72782
"TR100735|c0_g1"	11.1123	10.9478	11.6026	14.8907	13.754	11.7172	10.5213	9.22694	19.0298	6.78992	11.9918	8.59158	8.29164	18.0713	7.49851	15.0835	15.8801	12.8572
"TR100736|c0_g1"	4.73734	6.04301	4.65291	6.96278	5.33416	5.97777	4.96773	9.31083	6.55001	8.57674	4.89593	8.26324	8.26816	8.76363	6.93089	6.91682	8.19924	9.43368
"TR100736|c1_g3"	11.7751	12.1067	12.9489	10.5935	10.3334	10.3969	11.4117	9.49956	9.84983	10.4401	11.2153	9.76814	10.4996	10.221	10.1275	11.1457	10.4297	10.8284
"TR100739|c0_g1"	4.8933	5.13242	4.9301	4.38908	4.9036	5.48268	4.96773	4.19407	4.83808	3.87996	4.65868	4.54205	3.80523	4.31381	3.86875	4.91368	4.68079	3.37279
"TR100739|c1_g1"	21.9516	19.4328	19.958	19.6245	25.0442	22.8109	20.9957	20.8655	15.2834	16.8472	18.6994	18.0587	18.0866	17.877	19.0002	19.2438	18.9431	17.1429
"TR100740|c0_g1"	508.182	708.977	605.214	905.758	697.411	762.496	567.188	906.82	780.642	932.644	639.922	726.153	853.734	1050.39	821.893	870.835	1018.87	1082.41
"TR100741|c0_g1"	11.3462	11.3203	11.7412	14.8447	9.25703	12.3956	12.185	14.8051	19.1042	13.0438	12.6388	16.9369	20.1536	14.4959	15.2659	13.4227	15.6131	16.0778
"TR100742|c0_g1"	103.734	127.234	119.689	134.085	157.657	113.431	106.338	127.248	151.444	144.12	148.733	142.144	141.075	171.114	102.141	145.527	155.032	158.496
"TR100743|c0_g2"	23.5892	24.172	23.9971	24.7259	23.7525	24.3512	23.4327	26.6533	25.0091	25.0666	23.6169	26.705	29.7372	24.8335	26.7825	24.8252	26.1842	27.8446
"TR100745|c0_g1"	3.6651	3.37332	3.14814	2.27497	3.37272	3.50232	3.30401	2.09703	2.8036	2.19524	2.54502	1.66907	1.66772	2.2152	2.19578	2.84206	2.24615	1.92731
"TR100746|c0_g1"	6.17999	5.07033	5.72208	5.21634	6.76935	7.29802	5.69414	4.40377	5.11099	5.41152	5.56454	4.10426	4.81526	5.40197	4.12269	5.49579	5.24626	4.97043
"TR100747|c0_g2"	1.59861	1.46936	2.25715	2.66562	2.53552	1.85201	2.17924	1.15337	1.43902	2.14419	2.60973	1.72379	1.69121	1.70998	1.18004	1.6436	1.75922	1.90195
"TR100748|c0_g2"	9.12377	8.48505	7.80104	5.99764	8.96999	9.49843	8.78726	4.27795	5.28467	4.97757	8.36838	5.39026	4.67433	4.68301	5.61641	6.16351	4.80645	3.42351
"TR100749|c0_g1"	36.4366	35.9476	36.8273	38.9732	44.5151	41.0743	37.6329	40.0324	27.3165	39.3611	35.7813	35.7344	35.3511	41.2338	35.9689	37.82	40.9648	37.2529
"TR100752|c0_g1"	59.285	58.3399	59.3988	62.0905	75.8024	69.0745	61.1828	62.0722	52.4249	62.2835	59.6786	59.6486	58.8167	67.2915	60.1972	67.4048	71.2643	59.9749
"TR100753|c0_g1"	1.48164	1.34519	1.34637	1.37877	1.41128	1.54029	1.59342	1.02755	0.818751	1.02104	1.01369	0.902937	0.798629	0.971578	0.970922	1.16422	1.36654	0.633984
"TR100754|c0_g1"	12.8669	11.6514	11.464	11.7655	11.1706	12.2673	11.8804	9.91896	14.3654	9.75094	10.7193	12.3949	10.9694	11.4258	11.4718	11.4025	13.257	11.0313
"TR100755|c0_g1"	40.4331	66.5766	53.9737	100.19	76.1851	68.341	38.4296	107.431	54.9556	122.397	55.3434	82.8513	96.3287	136.41	88.7572	94.7126	93.5531	117.693
"TR100755|c0_g2"	6.43343	14.5694	9.42461	23.3701	13.8736	12.579	5.53012	18.6217	15.8044	23.1266	11.1938	13.845	18.6268	31.8483	14.295	21.1614	21.7233	24.3196
"TR100756|c0_g1"	1.89104	1.24171	1.54437	0.82726	1.65048	1.96203	2.17924	1.23725	0.868373	0.689203	0.992127	1.12183	0.634205	0.427494	1.03067	0.924526	0.785368	0.532546
"TR100756|c1_g3"	2.30044	2.44204	1.58397	2.59668	2.20064	2.01704	1.2185	2.49547	1.68712	3.1397	1.94112	2.81826	2.51333	1.96259	2.21072	2.34556	2.21474	2.58665
"TR100756|c1_g6"	1.18921	0.372514	1.30677	0.735343	1.74616	0.0183367	2.67133	1.74054	3.25019	1.83787	1.91955	0.0547234	1.24492	0.854988	2.2854	2.58525	1.14664	1.623
"TR100756|c1_g7"	6.06302	3.60097	4.47471	2.6886	4.85576	4.2908	4.31162	2.55838	3.27501	2.57813	4.76652	2.84562	2.65427	3.90574	2.61402	3.50977	3.34567	1.74979
"TR100757|c0_g1"	2.94378	3.0422	3.04914	3.51586	3.25312	2.87887	3.16341	6.60565	3.89527	6.04967	3.8391	6.0743	6.08367	4.81903	6.03466	3.97204	4.99494	7.83604
"TR100758|c0_g1"	10.8393	8.09184	9.34541	7.19257	8.87431	9.84682	9.98233	4.8022	6.07861	5.07968	6.40569	5.47234	4.18106	5.4214	5.27286	7.225	7.27251	3.34743
"TR100759|c0_g1"	17.5262	27.5661	20.2154	29.6205	22.4848	20.9222	17.3402	35.356	29.9713	31.2183	21.3307	27.307	34.388	33.8692	26.6929	29.8588	32.797	36.8979
"TR100761|c0_g2"	4.44491	3.41471	4.51431	3.53884	3.13352	4.30913	4.56937	2.89391	3.74641	2.5526	3.49401	4.02217	3.07707	1.7877	4.09281	2.84206	2.5603	2.15554
"TR100762|c0_g1"	73.7894	60.3473	63.1409	61.6998	73.5061	66.6173	74.68	30.1344	52.4249	35.3025	67.6587	41.4804	35.5155	60.6265	37.1938	65.8468	65.0285	33.1193
"TR100763|c0_g1"	14.2705	14.2383	13.4439	14.0864	15.4045	15.5679	13.5675	16.0423	13.1993	16.3622	13.3506	15.6509	15.6202	15.8173	14.8925	15.3745	15.2833	16.2553
"TR100765|c0_g1"	15.9276	14.735	15.0873	13.8107	17.0549	18.4651	15.2781	16.7972	12.0332	15.1369	15.3564	14.1734	15.4323	13.2523	14.2502	15.2889	14.4979	15.1649
"TR100765|c1_g1"	4.93229	4.84269	5.1083	4.27418	3.89896	3.64901	4.70997	3.50204	4.21781	3.34391	5.30572	3.52966	3.40592	3.24507	4.27206	4.51991	3.81689	3.14456
"TR100766|c0_g1"	25.1099	25.124	25.0069	26.0127	25.4269	26.7533	24.9558	22.5012	23.0739	23.1011	23.8542	22.8744	22.5495	24.5226	21.1064	24.8081	25.4302	26.323
"TR100767|c0_g1"	29.7887	21.6265	24.8881	20.2679	31.1917	28.1652	27.51	19.5234	12.3061	15.8006	22.7974	20.3571	16.9826	13.2135	23.9743	19.0555	20.1054	12.8065
"TR100771|c0_g2"	2331.8	901.195	1691.24	1163.45	1134.74	1297.65	2098.19	1179.5	1153.65	758.633	1794.13	1234.31	1001.34	663.005	1060.19	1182.66	919.431	849.513
"TR100772|c0_g1"	16.8244	15.3559	16.4931	17.0737	19.7101	20.7388	20.0818	20.4041	15.6059	16.8216	18.0308	20.7128	18.6503	17.7799	22.3611	16.1963	18.3462	20.4904
"TR100773|c0_g1"	62.6967	84.9953	64.5467	134.039	88.0734	65.4805	56.5431	123.326	135.491	122.678	98.7382	98.1191	127.146	157.57	131.627	123.767	119.046	158.369
"TR100774|c0_g1"	9.0068	8.34018	8.49403	7.4913	7.70223	8.39822	9.18562	7.40253	8.58448	7.96412	8.1527	7.85281	7.44604	7.81149	8.02131	7.48181	9.07886	7.96284
"TR100779|c0_g1"	0.838295	1.84188	2.29675	1.40175	0.980719	1.30191	0.96074	2.6842	2.10891	2.5526	1.1431	1.61434	3.10056	3.22564	1.71779	3.01327	2.40323	4.26037
"TR100781|c0_g1"	43.2599	36.8168	39.322	37.9621	37.0999	41.7527	45.6	49.5948	42.5751	47.1976	38.9086	52.726	49.2096	41.0006	50.5328	38.0597	40.148	52.7474
"TR100782|c0_g1"	16.7464	15.7698	15.5427	13.3051	13.4909	14.3027	15.6765	10.9885	14.7375	9.85304	14.429	11.6014	10.9929	11.1731	11.1133	14.2617	11.3407	11.0313
"TR100783|c0_g1"	19.1443	19.9088	19.4036	19.8313	18.4901	18.19	18.6993	18.6846	23.0739	18.3277	21.0288	19.1532	18.9557	19.3344	18.4774	19.7061	20.9693	20.7439
"TR100784|c0_g1"	167.659	129.49	154.179	235.815	208.415	127.679	174.152	259.592	342.238	464.905	262.418	280.868	310.126	234.5	212.109	262.154	219.903	615.142
"TR100785|c0_g1"	2.30044	2.5869	3.62333	1.74644	5.95608	1.35692	3.88983	1.27919	1.56307	2.29734	4.29203	1.83324	1.22143	1.26305	1.70285	1.35255	1.24088	0.938296
"TR100787|c0_g1"	10.8393	11.8791	11.3452	12.8915	12.5101	12.3956	11.5757	9.45762	13.6955	9.87857	12.7035	9.87758	7.39906	11.484	8.2155	11.334	11.6235	8.34323
"TR100788|c0_g1"	2.53438	2.1523	1.78196	1.35579	1.38736	2.20041	2.13237	1.74054	1.61269	1.93998	2.09209	1.91532	1.7147	0.816125	1.74766	1.45527	1.52361	1.11581
"TR100788|c0_g2"	16.8439	16.5562	16.6119	17.6252	17.8682	15.4762	16.192	16.2939	17.6652	17.5619	16.5858	16.417	18.204	16.9637	17.1629	16.9839	16.5556	18.2334
"TR100789|c0_g1"	14.446	15.0247	14.3349	15.1205	12.9168	11.9739	14.622	11.9111	14.1917	12.1504	14.0839	11.3278	12.2613	12.7277	12.0544	14.6212	12.4088	11.6653
"TR100790|c0_g1"	1.40366	1.11754	1.14838	1.30983	1.77008	2.01704	0.796712	2.4745	1.3894	2.09313	1.63917	2.2163	1.31539	2.02088	1.53854	1.47239	1.46078	1.85123
"TR100790|c1_g1"	22.7704	25.7449	21.74	25.9668	26.6947	22.4258	21.933	30.1344	28.954	28.972	25.4071	25.3917	30.019	26.6601	25.229	26.349	27.802	28.9097
"TR100791|c0_g1"	19.0468	25.4965	21.5222	31.7576	25.3552	23.0126	18.957	23.0674	28.433	22.6926	23.9405	20.2477	24.1703	38.0664	18.2683	29.1397	30.0325	26.0948
"TR100793|c0_g2"	1.26719	1.22102	1.16818	1.95325	1.96144	1.66864	1.00761	1.44695	1.78637	1.48051	1.81171	1.36809	1.80866	2.39008	1.53854	1.74633	2.51318	1.47084
"TR100794|c0_g1"	7.3497	4.96686	5.84088	4.15928	2.34416	2.65883	6.04563	3.16652	4.56516	2.88444	6.27628	3.94009	4.5099	2.27349	5.39235	3.64674	3.01581	2.63737
"TR100794|c1_g1"	16.2785	21.9163	19.1858	21.1871	17.2224	11.6622	15.5359	14.9518	21.1883	17.9958	23.2287	14.2555	17.5933	22.6378	17.0584	21.1443	22.4772	18.9942
"TR100795|c0_g1"	8.5974	10.9892	11.464	8.68623	11.7208	7.20634	8.08428	12.3096	11.7106	10.1083	13.6525	12.8326	15.4323	12.8248	21.1661	10.7005	5.98451	18.4616
"TR100796|c0_g1"	17.8576	17.9635	20.7104	17.3035	38.6786	17.7683	18.2541	18.1813	17.6156	17.9193	29.3756	19.9467	18.6268	20.7723	16.4459	21.0073	17.9378	19.6535
"TR100797|c0_g1"	9.47468	8.89895	8.79102	8.75517	10.0464	9.62678	9.49024	12.708	8.18751	13.0693	9.64089	13.845	12.0499	9.87123	12.1888	10.1698	9.72286	11.5385
"TR100800|c0_g1"	8.20749	8.15392	7.72184	8.22665	12.4623	8.06816	8.20144	7.15088	8.90702	6.45808	10.3526	7.79809	7.18766	7.2674	8.76818	8.11528	7.6809	6.97382
"TR100802|c0_g1"	28.8334	31.8086	30.2934	33.0674	34.3491	34.7848	28.0724	20.9494	27.5398	30.9886	28.1031	21.7252	24.4052	32.9948	21.659	33.4199	33.9436	20.7693
"TR100803|c0_g1"	0.701828	1.05546	0.98998	1.74644	1.3156	0.770143	0.937308	1.78248	1.48864	2.27182	1.42349	2.13421	2.11402	2.09861	1.70285	1.71209	1.50791	2.56129
"TR100804|c0_g3"	2.98277	1.7591	2.07896	2.13709	2.43984	1.74199	2.17924	2.03412	2.67955	1.99103	2.41561	2.51728	2.41938	1.74884	3.48038	1.558	2.15191	2.66273
"TR100804|c0_g4"	0.701828	1.03476	1.20778	0.597466	0.19136	0.531765	0.656115	1.3421	0.992426	0.561573	0.388224	1.25864	2.23146	0.0971578	1.58335	0.975889	0.942442	0.938296
"TR100804|c0_g9"	108.218	92.5905	100.82	94.5375	92.068	95.2777	106.384	108.06	104.751	107.592	98.9539	106.793	107.58	87.9472	104.979	90.7919	87.0973	108.082
"TR100805|c0_g1"	64.5097	70.8812	68.4472	73.0517	69.7507	72.6135	66.666	71.4459	70.1397	68.9968	70.0528	69.1431	71.8766	72.9849	69.6525	73.4998	78.097	71.4373
"TR100808|c0_g1"	25.9092	20.4676	21.4826	18.2457	25.1638	23.141	23.3624	20.7397	17.7396	20.0635	21.2229	20.3571	18.4624	19.6453	18.5222	20.3396	20.1525	17.0922
"TR100810|c0_g2"	3.11924	2.85594	2.29675	1.86134	2.2724	3.0439	3.13998	4.69735	1.11648	2.62918	1.85485	3.1466	2.88916	0.991009	4.52599	1.67784	1.90059	3.65175
"TR100811|c0_g1"	10.9758	9.41633	10.3948	12.0183	11.2185	11.6072	11.1071	14.134	10.743	11.8951	10.6546	12.176	13.4358	9.56033	13.1149	10.3068	10.6182	14.0998
"TR100813|c0_g1"	93.1482	91.8248	90.2664	80.4741	105.033	100.797	92.0436	87.0269	55.6999	77.7778	84.2014	80.0878	79.581	84.0026	88.2344	85.9296	87.9141	81.86
"TR100817|c0_g1"	54.5866	50.0618	51.3008	44.695	50.6625	48.8674	51.5988	39.6549	49.1003	39.4888	49.0671	39.0452	39.8845	44.7703	39.7331	46.1236	44.389	36.8979
"TR100821|c0_g1"	18.8519	18.5843	17.4632	15.9248	17.6051	18.9969	17.6214	14.3018	15.6059	13.3501	15.9819	14.2281	14.8686	14.9817	14.2053	16.2134	16.2571	14.3787
"TR100821|c0_g2"	5.06876	6.43622	5.20729	6.06658	5.52552	5.26264	4.05386	4.40377	7.04622	5.41152	5.17631	4.32315	5.07364	6.82048	4.83967	6.43744	6.72275	6.06088
"TR100822|c0_g1"	7.05727	6.04301	5.86068	3.81459	5.78864	9.13169	7.21727	3.98436	4.81327	3.39496	5.75865	4.10426	3.75825	3.2645	4.88449	4.16037	3.14147	2.81489
"TR100823|c0_g1"	0.799304	1.09685	0.712786	1.10301	0.813279	0.880163	0.679548	1.67763	1.56307	1.14867	0.970559	1.34072	1.43283	1.86543	1.15017	1.09573	1.288	1.52156
"TR100824|c0_g1"	152.199	190.21	174.316	232.828	190.355	181.369	160.678	132.763	142.711	171.509	149.488	126.603	146.877	226.416	127.893	209.491	222.997	133.542
"TR100825|c0_g1"	68.3308	105.442	76.1691	85.5295	68.1241	88.9698	65.0726	97.9105	78.1535	99.9854	65.5882	96.5869	119.818	77.1238	100.259	74.4072	98.2339	112.291
"TR100827|c0_g1"	21.2693	33.4849	25.4227	25.5761	34.7557	27.7801	17.9026	32.8186	23.8182	44.1345	29.1599	31.5207	31.4284	21.5107	25.6473	23.5925	17.5608	37.7601
"TR100828|c0_g1"	5.47816	3.9114	4.15792	3.4699	5.23848	4.78589	5.10833	3.18749	2.3322	3.26733	4.05478	3.25605	3.52336	3.49768	3.49532	3.74947	4.06821	3.1192
"TR100829|c0_g1"	18.1696	21.2954	18.6512	21.5777	22.0303	21.1423	19.66	22.5641	18.7568	21.7992	20.8562	20.6034	22.2442	20.5586	20.1802	21.2127	21.0636	24.0153
"TR100830|c0_g1"	23.2188	25.7863	26.4325	21.21	24.2309	28.752	27.6506	23.34	22.7514	20.2932	23.8326	19.3995	21.9623	20.5003	23.4664	21.3839	23.7967	22.1387
"TR100833|c0_g1"	62.7746	61.0509	62.5667	59.9534	64.3687	64.8203	62.1435	62.5964	61.4312	61.9772	60.6492	66.6532	64.501	62.045	58.9275	63.7581	64.9185	65.9089
"TR100834|c0_g1"	17.3508	13.1415	16.8495	10.8693	15.3327	18.5018	16.9887	11.8902	8.31157	8.6278	14.0623	8.72839	9.4661	6.68446	14.2651	10.0157	9.92705	7.40493
"TR100835|c0_g2"	37.2359	53.3316	40.8466	68.1341	45.3044	42.0461	38.1719	73.8994	57.5607	64.5298	40.2674	58.7183	69.8095	76.6769	53.7443	56.6015	53.9234	87.4137
"TR100836|c2_g2"	0.8188	0.724333	0.692986	1.53962	0.813279	1.15521	1.2185	1.32113	1.09167	1.68472	0.992127	1.01238	1.62075	1.32135	1.4041	1.35255	0.911027	1.72444
"TR100836|c3_g1"	8.1685	6.27066	7.18725	5.67593	7.29559	7.55473	7.14697	6.96215	4.63959	4.901	7.54879	7.38767	6.27158	7.48115	5.28779	8.49194	7.52383	4.79292
"TR100836|c4_g1"	7.44718	5.42215	5.66269	5.07846	6.02784	5.68439	6.46742	5.01191	2.95247	4.62021	4.89593	4.65149	3.96965	4.02233	4.49612	4.4343	4.97923	3.49959
"TR100837|c0_g1"	5.61463	4.86338	5.92008	7.07767	6.31487	7.95814	5.85817	7.40253	4.63959	7.5557	6.23315	8.75575	6.71788	9.75464	5.84047	7.25924	7.77515	7.02454
"TR100838|c0_g1"	1.94952	1.92466	2.05916	2.64264	2.2724	1.98037	1.45283	3.22943	2.30739	3.52259	2.02739	3.5023	3.96965	2.5844	3.09201	2.55101	2.48176	3.32207
"TR100838|c1_g1"	424.021	375.722	393.2	362.064	373.391	405.535	421.203	415.233	360.052	388.378	374.075	444.655	405.797	361.835	389.116	367.328	376.003	415.843
"TR100840|c0_g1"	14.3485	13.038	14.6913	12.34	12.1274	14.541	14.8095	11.0094	13.894	10.5678	11.3448	11.2183	10.2882	11.8727	11.0984	11.4881	12.0004	10.4481
"TR100842|c0_g1"	4.094	4.47017	4.03912	4.54993	5.09496	4.16244	3.93669	6.62662	3.77122	5.81993	4.07635	6.53945	6.17763	4.68301	5.90022	5.47867	5.85885	6.26376
"TR100843|c0_g1"	6.99879	7.20194	7.02886	7.16959	8.34807	7.82978	5.85817	6.27013	6.97179	7.07071	6.36255	5.22609	5.28504	8.16125	5.6911	7.51605	8.26207	5.85801
"TR100845|c0_g5"	70.4753	89.9208	75.5157	134.889	92.7617	89.1349	77.3279	91.7662	133.878	103.227	82.1524	83.1523	126.042	116.356	94.8218	118.802	137.832	120.685
"TR100847|c0_g1"	64.8216	60.9682	58.4484	58.0001	64.7514	61.5931	64.2524	43.8699	54.3601	39.9227	59.3766	43.8061	43.1025	45.6253	47.9934	56.2934	51.7086	35.3763
"TR100848|c0_g1"	29.4378	32.6364	27.759	50.2101	34.7079	33.5195	27.2288	50.3288	47.8846	50.7968	33.797	47.1169	60.6253	59.4023	37.5075	49.5306	51.0489	62.7644
"TR100849|c1_g1"	25.0319	32.4708	31.4616	36.7442	26.2881	25.323	23.1749	24.8708	34.1891	37.804	30.7559	30.3715	36.4081	36.0455	25.7817	33.4713	38.3731	35.5031
"TR100851|c0_g1"	3.62611	3.62167	4.23711	3.17117	4.52088	3.28227	4.31162	2.89391	2.45625	2.88444	3.45088	1.72379	2.67775	2.66212	2.19578	2.10586	2.43464	1.95267
"TR100852|c0_g2"	10.2935	12.4171	10.9294	12.7536	13.0603	12.0656	10.6384	16.6295	9.60172	16.3367	11.5389	14.3649	15.6672	13.7575	16.1771	11.8819	12.9115	15.7228
"TR100853|c0_g1"	7.44718	6.76734	6.43487	3.92949	5.78864	6.67457	7.1704	2.55838	5.53277	2.73128	5.37043	3.88536	3.12405	2.99246	3.59988	3.68098	3.94255	1.74979
"TR100854|c2_g1"	1.50113	1.22102	0.811784	1.0111	1.62656	1.28357	1.10134	0.901724	0.818751	1.19972	1.20781	1.47753	0.869096	0.835557	2.07628	0.993009	0.738246	0.963655
"TR100854|c2_g2"	41.9342	40.7282	40.2328	45.5223	46.7157	39.2773	41.2181	47.9382	58.305	73.4128	47.2986	45.5025	55.2933	51.4936	45.8425	47.3734	45.2686	45.5707
"TR100854|c3_g1"	1.26719	1.7177	1.94036	0.988117	1.48304	1.90702	1.68715	1.61472	1.68712	1.63367	1.35878	1.72379	1.80866	1.24362	1.70285	1.16422	1.46078	1.29333
"TR100855|c0_g3"	8.28547	8.31949	8.89002	8.34154	8.89823	7.70143	7.21727	9.85605	9.37842	9.08726	8.23897	11.7655	10.6875	9.61862	9.47023	9.09117	10.147	9.68727
"TR100856|c0_g1"	7.21323	8.6713	8.21683	8.2726	8.63511	8.56325	7.1704	7.69611	9.00627	7.68333	7.76447	7.08669	6.31856	9.36601	7.18483	7.65302	10.6653	6.99918
"TR100857|c0_g1"	0.994257	1.24171	1.32657	0.574486	2.43984	0.8985	1.17163	0.733961	0.471402	0.893411	2.04896	1.03975	0.281869	0.408063	0.791675	0.684834	0.424099	0.557906
"TR100858|c0_g1"	3.99652	4.94616	4.57371	5.37719	5.7408	4.56585	4.89743	5.03288	3.37425	4.64574	5.02534	3.36549	4.39246	3.20621	4.94424	4.05764	4.24099	3.77854
"TR100859|c0_g2"	4.56188	6.18788	5.1281	4.54993	4.71224	4.62086	4.59281	4.8022	6.37634	6.25388	4.9822	5.17137	5.96623	8.51102	4.25712	6.35184	5.71748	7.48101
"TR100859|c1_g2"	6.19948	5.89814	7.44465	6.73298	7.41519	8.12317	7.02981	7.02506	4.98694	6.38151	6.79391	7.41503	7.07021	6.37355	6.37821	6.52304	6.80129	7.12598
"TR100860|c0_g2"	8.69487	8.42296	9.30581	7.35343	10.6922	9.84682	9.06845	11.6176	5.38391	10.5167	7.89388	10.8352	11.2043	7.44229	11.2179	7.94408	8.85895	11.1328
"TR100861|c0_g1"	2.20296	1.90396	1.82156	1.21791	2.67904	1.72365	1.73402	1.97121	0.669887	1.78682	1.81171	1.8606	1.94959	1.43794	1.58335	1.91754	1.55503	1.59764
"TR100862|c0_g1"	18.579	16.5976	18.0176	16.0626	19.4948	19.1986	20.035	14.3437	12.3805	13.0948	15.4858	15.131	13.1774	14.0102	13.4884	16.1963	14.6707	14.2012
"TR100864|c0_g1"	2.06649	2.1523	3.54413	2.71158	3.2292	5.83108	5.0146	2.93585	2.85322	6.89203	3.49401	3.55702	3.42941	2.17633	3.71938	3.35569	2.15191	3.14456
"TR100866|c0_g1"	1.6376	2.25578	1.97996	1.97623	2.58336	1.39359	1.64029	3.27137	3.07652	2.96102	2.60973	2.87298	3.218	3.16734	2.80821	2.65373	2.92157	4.00678
"TR100867|c0_g1"	36.3001	35.2647	34.8275	34.1705	35.6886	34.6014	36.3675	19.1669	39.1264	20.2677	34.2068	21.2601	21.7274	35.0545	18.104	35.3888	35.4044	23.1277
"TR100869|c0_g1"	15.7716	12.3964	14.3349	11.9034	17.6769	18.3184	16.8012	12.9177	10.1724	9.69989	13.8251	12.6958	12.6136	8.68591	12.3382	11.2826	13.1942	10.3466
"TR100871|c0_g1"	24.486	22.2474	23.3833	20.1989	25.3791	26.5699	24.9324	20.1735	14.2413	20.3187	21.2013	22.1904	19.261	19.3344	22.0623	20.7505	21.5819	19.3745
"TR100872|c0_g1"	3.43116	3.53889	3.54413	2.43582	4.23384	3.96073	4.26475	2.64226	2.35701	3.44601	2.73913	2.98243	2.56031	2.79814	2.62896	2.96191	3.6284	2.81489
"TR100873|c0_g1"	65.8354	52.7522	54.2113	46.3036	57.097	64.2702	60.925	47.2671	43.4683	38.774	53.0141	41.8634	39.7435	36.9588	48.6656	44.4629	44.6875	35.6045
"TR100874|c0_g1"	27.3518	26.6555	27.5016	24.1974	28.1299	28.0002	25.776	22.1866	23.7438	23.6116	24.1561	22.2724	22.7609	22.424	22.7943	23.3528	22.6186	20.3636
"TR100875|c0_g2"	115.275	113.803	115.234	107.866	114.553	120.656	115.593	139.369	115.072	126.609	111.291	137.657	140.159	110.954	134.137	108.598	111.02	137.701
"TR100890|c0_g1"	1.01375	1.05546	0.97018	1.03408	1.3156	1.30191	1.10134	1.00658	0.893183	0.944463	1.05683	1.31336	1.03352	1.08817	1.29954	1.36967	1.11522	1.29333
"TR100898|c0_g1"	1.96902	1.3038	1.44537	1.03408	2.08104	1.06353	1.19507	1.44695	1.21572	1.83787	1.91955	1.45017	1.55028	1.57396	0.926111	1.60936	1.24088	1.34405
"TR100912|c0_g2"	1.32568	1.59353	1.46517	1.83836	1.57872	1.30191	1.31223	1.09046	1.09167	1.30183	1.40192	1.42281	1.45632	2.05974	1.10536	1.74633	1.86918	1.59764
"TR100936|c0_g1"	0.838295	0.972676	1.02958	1.33281	1.00464	0.715133	0.749846	0.65008	1.19091	0.893411	1.09997	0.410426	0.469782	1.30191	0.463055	1.01013	1.42937	0.78614
"TR100944|c0_g1"	3.60662	4.84269	3.97972	7.16959	3.4684	3.31895	3.09312	4.84415	7.49282	3.87996	5.28415	4.0769	4.9562	9.73521	3.67457	6.16351	5.78031	5.24938
"TR100967|c0_g1"	11.0343	21.6886	14.5329	25.4612	9.47231	13.7525	9.30278	10.4223	25.7783	18.8382	14.1055	13.5167	17.7812	32.0038	10.8445	17.9084	20.8908	15.951
"TR100970|c0_g1"	1.34517	2.1523	2.17796	4.1363	2.53552	1.46694	1.38253	2.4745	3.69679	2.22076	2.86854	2.32575	2.23146	3.692	2.95758	3.30432	2.60742	3.04312
"TR100970|c0_g2"	1.77407	2.06952	2.55415	3.74565	2.58336	1.9987	1.87462	3.14555	5.11099	3.44601	3.12736	2.76353	2.98311	4.87732	2.68871	3.81795	3.4085	3.98142
"TR100976|c0_g1"	1.57911	2.5869	2.17796	2.91839	2.6312	2.64049	1.64029	2.03412	1.78637	2.19524	1.91955	1.99741	1.83215	2.81758	1.8821	2.36268	2.21474	2.40914
"TR100977|c0_g1"	2.4564	3.0422	4.01932	9.26072	2.91824	5.40934	3.37431	0.880754	5.65683	2.5526	4.24889	5.28081	6.29507	2.27349	1.65804	3.03039	6.44002	1.82587
"TR101001|c0_g1"	1.34517	1.22102	0.890982	1.28685	1.05248	1.46694	1.52312	1.76151	1.43902	1.14867	1.27251	1.39545	1.36237	1.30191	2.01653	1.52376	1.0681	1.77515
"TR101014|c0_g2"	2.18347	2.87664	1.80176	3.4699	2.82256	2.95221	2.06208	3.41816	2.77879	3.29286	2.67443	3.06451	3.94617	4.0612	2.6439	3.21872	3.36138	3.37279
"TR101016|c0_g1"	4.83482	4.26322	5.0093	4.80271	5.59728	5.55603	5.69414	9.43665	2.95247	8.95963	4.39987	9.05673	8.78492	4.0029	10.0229	4.55415	5.45046	7.83604
"TR101018|c0_g1"	3.11924	3.31124	3.40553	3.97545	3.80328	2.87887	2.22611	5.01191	4.81327	4.54363	3.70969	5.144	5.19109	4.95505	3.85382	3.74947	4.68079	5.68049
"TR101019|c0_g2"	16.2395	16.8873	17.5028	22.5888	11.8165	11.2771	15.1141	20.0476	22.3048	20.625	18.5485	20.576	22.5025	26.1743	16.1771	20.2711	18.3305	24.066
"TR101037|c0_g1"	1.05274	1.98674	1.60377	2.75753	1.98536	1.83367	1.12477	2.20188	2.70436	2.83339	1.85485	1.50489	1.31539	2.99246	1.47879	2.53389	3.14147	1.47084
"TR101050|c0_g1"	1.24769	1.03476	0.930581	1.10301	0.885039	1.17355	1.1482	2.15994	1.3894	1.48051	1.33721	1.91532	1.62075	1.01044	2.22565	1.12998	0.612587	1.95267
"TR101059|c0_g1"	0.85779	1.59353	1.04938	1.53962	2.72688	1.26523	0.60925	0.985605	0.992426	1.12315	2.2215	1.6417	1.12748	0.854988	0.687114	1.2327	1.0681	0.963655
"TR101125|c0_g1"	2.76832	2.54551	2.75214	3.07925	2.55944	3.37396	2.97595	3.01973	3.59754	2.65471	2.67443	2.35311	2.39589	2.99246	2.83808	3.03039	2.38752	2.1809
"TR101126|c0_g1"	1.59861	1.01407	1.18798	1.26387	1.81792	1.19189	1.3591	0.880754	0.893183	0.816833	1.55289	0.95766	1.03352	0.427494	1.07548	1.04437	0.706831	0.710062
"TR101143|c0_g2"	3.47015	2.42134	4.65291	8.45644	7.36735	1.00852	1.66372	7.29767	5.16061	10.6954	12.8761	8.31796	5.8018	11.6006	4.40649	4.8452	3.22001	16.3821
"TR101158|c0_g1"	1.50113	1.69701	1.44537	1.47069	0.908959	0.861826	1.40596	0.796872	2.15853	1.58261	1.63917	0.820852	0.892585	1.80713	0.702052	1.66072	1.36654	1.34405
"TR101169|c0_g1"	2.18347	2.77316	3.12834	2.16007	1.50696	2.1454	3.32744	1.50986	2.05928	2.34839	2.02739	1.53226	3.71127	1.18532	2.5244	1.59224	2.10479	2.33306
"TR101172|c0_g1"	5.38068	4.59434	4.11832	5.2623	4.92752	5.99611	5.71758	6.18625	5.28467	4.59468	4.70182	5.63651	6.17763	4.54698	5.37742	4.89656	5.15202	6.03552
"TR101176|c0_g1"	1.09173	0.972676	1.16818	0.988117	0.861119	1.17355	1.52312	0.964635	0.446592	0.740255	1.31565	0.684043	0.845607	0.427494	1.01573	1.06149	0.706831	0.278953
"TR101226|c0_g1"	16.6099	20.4883	19.6016	10.4327	22.126	23.7827	15.489	5.05385	9.17994	4.62021	16.176	6.0743	5.14411	7.15081	8.72336	10.906	7.6809	4.59004
"TR101227|c0_g1"	9.84509	7.09847	8.45443	7.62918	3.03784	8.89331	5.24892	7.57029	12.5542	12.4567	4.48614	7.0046	9.63052	6.02378	5.73591	8.28649	10.304	4.7422
"TR101234|c0_g1"	1.65709	0.8692	1.06918	0.735343	1.36344	1.1002	1.10134	1.11143	1.3894	0.944463	0.884287	0.875575	0.798629	0.62181	1.10536	0.838922	0.801076	1.06509
"TR101243|c0_g1"	16.493	16.639	16.6713	14.0864	17.7247	16.7781	17.6682	18.6636	14.1917	15.9793	18.2681	18.0587	18.0161	15.2149	18.6417	15.443	15.8173	17.6501
"TR101300|c0_g1"	5.92655	4.3253	5.36569	5.1474	7.08031	6.6379	4.75684	4.76026	3.17576	5.28389	4.74495	4.56941	4.90922	4.76073	5.34754	5.34171	5.24626	4.56468
"TR101305|c0_g1"	16.298	14.1555	15.1863	14.9137	16.3852	18.0433	17.223	19.6282	14.9608	20.4463	15.7446	18.4418	17.0296	16.2642	20.001	16.5901	16.8854	18.208
"TR101388|c0_g1"	1.50113	1.96605	1.64337	2.52774	1.72224	1.66864	1.42939	2.18091	1.26534	2.65471	1.44505	2.7909	2.70124	1.69055	2.50946	1.88329	2.07337	2.45986
"TR101448|c0_g1"	0.233943	0.8692	0.356393	0.965137	0.45448	0.476755	0.35149	4.63444	0.595456	4.82442	0.496063	2.98243	4.81526	1.0493	3.58494	0.719076	1.14664	3.57567
"TR101460|c0_g1"	2.47589	1.82118	1.46517	1.88432	1.72224	1.39359	2.03864	2.4745	1.56307	2.4505	2.26464	3.1466	2.20797	1.96259	2.85302	2.10586	1.94771	2.73881
"TR101464|c0_g1"	77.8639	71.3986	75.0009	65.3306	63.8185	75.0339	74.3988	75.3674	74.4568	78.7223	67.8097	76.5034	83.5976	70.5948	77.5394	64.8367	67.5417	81.9868
"TR10147|c0_g1"	1.38416	1.2831	1.52457	1.40175	1.38736	1.88868	1.45283	0.692021	1.26534	1.53156	1.22937	0.684043	0.822118	1.02987	0.672177	1.02725	0.659709	0.608624
"TR101480|c0_g2"	7.15475	64.5898	18.077	14.1553	14.7347	25.6898	21.0191	14.0501	19.8733	62.1559	17.2328	12.7779	31.0056	34.9185	28.1568	33.3857	20.341	60.5581
"TR101481|c0_g1"	1.07224	1.05546	1.52457	0.919178	0.789359	0.84349	1.47626	0.964635	1.11648	1.09762	1.31565	1.20392	1.03352	1.01044	1.4041	1.04437	0.879612	1.24261
"TR101488|c0_g1"	2.0275	3.87001	2.15816	4.22822	1.84184	1.57696	2.2964	0.901724	3.34944	1.9655	3.17049	1.20392	1.76168	3.49768	1.55348	2.70509	2.52889	2.51058
"TR101499|c0_g2"	1.71558	1.17963	1.44537	1.28685	1.74616	1.72365	1.10134	1.61472	1.66231	1.9655	1.40192	1.77851	1.45632	1.53509	1.28461	1.88329	1.7121	1.80051
"TR101534|c0_g1"	1.05274	2.1937	1.40577	2.52774	1.14816	1.1002	0.585817	0.922694	2.03447	1.25078	1.53133	0.656681	1.17445	2.68155	0.731926	2.14011	1.6964	1.19189
"TR101535|c0_g1"	0.272933	0.558771	0.296994	0.551507	0.57408	0.495092	0.445221	1.78248	1.01724	2.52708	0.517631	1.25864	1.19794	1.61282	1.71779	1.01013	0.612587	1.97803
"TR101560|c0_g1"	18.8909	13.038	15.1071	9.53647	14.1128	16.448	15.6296	8.24134	9.65134	8.67885	13.4153	9.00201	8.12722	5.24652	10.725	8.95421	7.00548	5.75657
"TR101594|c0_g1"	2.61236	3.43541	3.08874	3.37798	1.77008	1.46694	2.78849	3.64884	4.4163	5.05415	2.41561	5.17137	5.1676	4.29437	4.22725	3.47553	3.73835	6.1116
"TR10162|c0_g1"	83.7905	69.1221	77.0006	64.6182	61.9767	63.7201	80.2335	71.1733	68.8247	70.3497	70.5704	78.4461	72.6517	59.7326	69.7421	61.0016	61.6043	68.9521
"TR101644|c0_g1"	2.31993	1.42797	2.29675	1.10301	2.2724	2.16373	2.69476	1.6986	1.61269	1.07209	2.07053	1.6417	1.55028	0.699536	1.85222	1.16422	1.53932	1.01437
"TR101657|c0_g2"	3.06075	4.09766	4.35591	4.43504	4.40128	3.19059	4.61624	5.09579	2.5555	3.85443	3.27833	3.83064	4.15757	3.90574	3.86875	3.95492	4.28811	4.89435
"TR10167|c0_g1"	7.52516	9.08521	8.63263	7.92791	6.12352	8.58159	5.83474	6.03945	14.936	9.47015	7.2037	6.04694	7.25813	13.4272	5.58654	10.9916	12.5973	7.7346
"TR101683|c0_g1"	67.6289	65.7488	69.4372	68.7545	64.1773	60.5479	63.5729	56.3892	69.0728	59.348	62.9569	60.3326	56.2563	72.1882	56.8512	61.3269	56.2638	56.9064
"TR101684|c0_g1"	2.14448	4.36669	3.56393	3.92949	1.57872	2.40211	3.39774	3.29234	3.74641	3.47154	3.27833	4.13162	4.53339	2.87587	2.46465	3.47553	4.2724	2.84025
"TR101686|c0_g1"	0.838295	0.724333	0.831583	1.08003	1.10032	1.00852	0.585817	1.25822	0.645077	1.02104	0.905855	1.12183	1.94959	1.4768	1.49373	1.45527	1.31942	1.47084
"TR101704|c0_g1"	2.41741	2.66969	2.15816	4.82569	2.79864	3.0439	2.64789	6.35401	5.48315	8.85753	3.49401	4.4326	4.13408	4.72187	7.24458	4.65687	3.37708	11.5639
"TR101716|c0_g1"	3.19722	3.82862	3.36593	3.05627	3.20528	5.50102	5.22549	2.78905	2.65474	4.62021	0.862719	1.61434	3.80523	0.485789	2.80821	3.01327	2.37181	4.4886
"TR101716|c0_g2"	4.26946	2.40065	2.01956	2.87243	3.8272	1.65031	2.92909	5.28452	3.59754	2.70576	5.17631	6.92252	3.42941	4.99391	4.25712	3.57826	4.14674	2.45986
"TR101722|c0_g2"	102.876	108.671	107.195	114.461	100.536	91.6837	96.9645	71.1733	124.053	77.2673	112.218	69.1431	80.1682	115.015	67.143	118.202	104.03	79.9327
"TR101730|c0_g1"	2.4369	1.7591	1.48497	1.40175	2.17672	2.80552	1.99178	1.97121	0.843562	1.78682	1.74701	1.83324	1.76168	1.63225	1.7626	1.83193	1.60215	1.82587
"TR101731|c0_g1"	26.6305	21.9576	22.2943	23.8986	25.0681	24.3879	23.7842	31.4345	22.8506	25.8579	23.6816	30.7272	25.0628	25.8828	28.336	24.8081	24.1736	30.3805
"TR101778|c0_g1"	2.33943	3.99418	3.44513	4.2512	3.39664	3.22726	2.39013	4.73929	5.50796	4.08416	4.11948	3.5023	4.5099	5.07164	3.97331	4.36582	4.53943	4.59004
"TR101782|c0_g1"	1.50113	1.22102	1.34637	1.42473	1.14816	1.02686	1.1482	1.25822	1.88561	1.35288	1.22937	1.8606	1.73819	1.51566	1.58335	1.19846	1.88488	1.87659
"TR101784|c0_g1"	2.12498	2.75247	2.35615	2.89541	2.60728	2.27375	1.80432	2.62129	2.72917	2.24629	2.78227	1.88796	1.78517	2.54553	1.94184	2.82494	2.29328	2.51058
"TR101786|c0_g1"	0.8188	0.662248	0.772184	1.0111	0.693679	1.00852	0.679548	1.27919	1.21572	0.969989	1.12153	1.06711	1.12748	1.36021	0.896236	1.30118	1.2723	1.11581
"TR101788|c0_g1"	87.4946	82.5119	88.128	90.5161	85.4422	82.5153	91.8562	103.824	97.9276	97.8668	95.5246	97.2983	103.211	100.325	103.022	96.3048	96.993	115.816
"TR101791|c0_g1"	2.98277	2.56621	2.71255	2.29795	3.13352	3.7957	3.5852	1.3421	2.03447	1.68472	3.2999	1.286	1.55028	2.72042	1.29954	2.41404	3.11006	1.59764
"TR101793|c0_g2"	1.69608	1.34519	1.52457	1.44771	1.21992	1.19189	1.87462	2.118	1.83599	1.50604	1.50976	1.80587	1.64424	1.49623	2.10615	1.48951	1.79064	2.13019
"TR101795|c0_g1"	40.9205	42.239	46.2915	35.9858	34.8753	40.5975	45.3657	24.5353	35.3056	33.873	34.746	25.7474	22.6904	31.518	29.4563	30.2868	35.6243	26.9823
"TR101795|c0_g2"	31.3873	60.4922	58.4682	55.8401	48.3901	57.4123	42.3663	40.3888	78.5505	41.4543	42.3164	25.8568	49.8673	86.9368	24.1088	65.5386	87.5214	45.0382
"TR101801|c0_g1"	3.56763	3.20776	3.20754	3.40096	4.61656	3.70402	3.5149	8.63977	3.32463	6.10072	4.24889	4.97983	7.70442	3.24507	6.19897	3.64674	3.25142	9.76335
"TR101812|c0_g1"	117.42	111.609	113.531	102.305	113.692	126.725	115.476	118.357	113.732	111.983	111.118	112.128	112.982	109.536	109.206	108.272	114.507	124.21
"TR101814|c0_g1"	1.55962	1.55214	1.36617	1.58558	1.33952	1.15521	1.10134	1.09046	1.51345	1.55709	1.50976	1.75115	1.26841	1.4185	1.15017	1.19846	1.25659	1.4962
"TR101818|c0_g1"	20.3725	19.35	17.6018	17.5333	20.5712	19.0519	20.035	18.8104	16.0029	17.1535	19.519	16.5538	18.3685	14.8263	19.06	19.0041	17.9692	17.8023
"TR101820|c0_g1"	2.98277	2.21439	2.59375	1.63154	3.06176	3.13558	2.64789	2.07606	1.04205	1.30183	2.50189	2.10685	1.5033	1.0493	1.97172	1.57512	1.77493	0.78614
"TR101832|c0_g1"	23.1993	22.1232	28.452	31.5968	19.5426	13.1474	17.4105	24.6401	32.1298	29.406	36.7734	21.9441	31.6163	38.8631	32.2197	27.7015	28.3989	39.1041
"TR101833|c0_g1"	22.673	17.5289	20.7896	20.13	18.8011	22.0774	18.7462	14.2179	20.1959	17.0514	20.8778	18.907	16.7007	19.8008	16.2667	19.6719	21.5976	14.3787
"TR101836|c0_g1"	5.20523	4.51156	4.63311	3.56182	5.47768	5.06094	4.82713	4.04727	3.7216	3.85443	4.3136	3.74856	3.52336	2.75928	4.6903	3.44129	3.34567	3.90534
"TR101838|c0_g2"	4.30845	2.79386	2.95014	3.40096	4.9036	4.34581	3.04625	3.85854	2.97728	3.85443	4.22732	4.10426	3.28847	3.67256	3.48038	3.44129	3.81689	2.9924
"TR101841|c0_g1"	2.20296	2.02813	1.96016	1.83836	1.53088	2.38378	2.20267	1.19531	1.24053	1.25078	2.00582	1.53226	1.69121	1.08817	1.86716	1.50664	1.60215	1.39476
"TR101843|c0_g1"	1.59861	1.53145	2.17796	2.61966	1.88968	1.54029	2.46043	1.46792	1.6375	0.893411	2.39405	2.07949	1.64424	1.65168	2.6439	1.09573	1.82205	2.48522
"TR101843|c0_g2"	10.9368	8.17462	7.91984	6.29637	7.17599	7.62808	10.3572	8.70269	9.57691	7.50465	7.63506	8.8652	8.1742	6.19867	8.14081	8.14953	7.44529	7.30349
"TR101846|c0_g1"	1.50113	1.3038	1.22758	1.88432	1.72224	1.50361	1.45283	1.19531	1.48864	1.88893	1.70387	1.61434	1.01003	2.00145	0.970922	1.79769	2.19903	1.14117
"TR101852|c0_g1"	13.0813	12.9759	13.8993	17.947	14.95	15.3112	12.7474	16.6924	17.3675	15.4432	12.4447	13.2704	15.1505	19.2372	11.9797	15.9395	17.2624	19.197
"TR101854|c0_g1"	1.13072	1.51075	1.80176	0.919178	2.43984	1.5953	1.40596	1.63569	1.14129	2.09313	1.53133	1.55962	1.78517	1.1076	1.92691	1.33543	1.80635	1.54692
"TR101854|c0_g2"	6.06302	7.30542	7.64265	5.0325	10.1899	6.67457	6.30339	7.71708	4.58997	8.19385	7.46252	8.8652	8.15071	3.96404	8.14081	4.96505	5.79602	5.22403
"TR101855|c0_g1"	67.8044	139.507	90.4644	216.191	128.426	69.1111	107.134	179.8	169.382	144.707	157.446	168.247	165.011	184.133	225.612	114.898	116.502	217.735
"TR101857|c0_g1"	12.9838	12.8724	14.0973	10.9382	13.2038	14.5044	14.2236	10.3384	10.4205	10.287	12.2506	9.33035	8.97283	10.6679	9.58973	11.7963	11.9847	9.33224
"TR101858|c0_g1"	35.9882	33.7125	34.7879	36.5144	36.3345	37.5536	36.391	37.6837	40.0196	37.2425	38.2185	39.3188	40.0019	39.5238	36.5515	37.8884	36.5825	40.2199
"TR101859|c0_g1"	3.70409	5.23589	5.95968	6.15849	6.41055	4.85923	4.17102	4.76026	6.00418	3.08865	5.78022	5.7186	4.43944	7.73376	3.76419	6.67713	7.35105	4.26037
"TR101861|c0_g1"	2.06649	1.92466	2.25715	1.93027	2.8704	2.67716	2.20267	1.67763	1.48864	2.09313	2.17837	1.286	1.26841	1.08817	1.85222	1.84905	1.90059	0.710062
"TR101862|c2_g1"	6.78434	7.01569	6.87046	6.61808	6.12352	7.05964	7.63906	8.45104	8.1627	8.75543	6.01747	7.05932	6.90579	6.74275	5.36248	6.8997	6.817	6.72023
"TR101863|c0_g1"	1.50113	1.42797	1.04938	1.26387	1.5548	2.64049	1.82775	0.754932	1.26534	1.02104	1.70387	1.61434	1.12748	0.932715	1.59829	1.02725	1.47649	1.82587
"TR101864|c0_g1"	1.11123	1.65562	1.56417	1.53962	1.77008	1.797	1.12477	1.63569	1.68712	1.71024	1.50976	1.94268	1.62075	2.19577	1.50866	1.71209	1.79064	1.21725
"TR101866|c0_g1"	7.97355	5.77397	7.36545	4.87164	5.95608	7.55473	7.70936	4.40377	4.56516	3.90548	5.49983	5.49971	3.71127	3.57541	6.10934	3.85219	4.58655	3.32207
"TR101867|c0_g1"	25.2073	26.1588	24.4723	27.2307	24.0874	24.4979	24.0185	20.2993	34.5116	20.8292	27.4129	27.7995	23.1837	32.1398	17.7305	26.2976	25.9957	27.3627
"TR101869|c0_g1"	2.47589	3.22846	2.35615	3.90651	3.77936	2.8972	2.17924	2.03412	3.84565	2.78234	2.84697	1.91532	3.14754	5.34368	2.34515	3.54402	4.77504	2.35842
"TR101871|c0_g1"	1.11123	1.20032	1.42557	1.28685	1.53088	1.41193	1.05447	1.15337	1.51345	0.791307	1.01369	0.902937	0.822118	1.69055	1.1203	1.38679	1.47649	0.887577
"TR101872|c0_g1"	8.01254	6.24996	6.33587	5.28528	7.94143	8.30654	7.82652	4.63444	4.98694	3.19075	6.0606	4.32315	3.78174	2.8953	5.60148	4.98217	4.88499	2.81489
"TR101873|c0_g3"	4.60087	4.59434	4.7519	4.41206	4.99928	6.34451	5.43638	3.37622	3.87046	4.56916	4.22732	4.54205	3.94617	4.21665	3.64469	4.29733	4.50801	3.09384
"TR101875|c0_g1"	12.8863	9.5612	11.7214	8.84709	9.49623	9.40674	12.9114	7.96872	9.15513	8.27043	10.0722	9.19354	8.73794	8.33614	9.24617	8.68027	9.36159	6.82166
"TR101876|c0_g1"	7.64213	16.432	12.2362	19.3027	10.8597	12.689	7.49846	6.79439	14.4398	11.2825	9.55461	4.81566	8.55002	19.5481	5.98984	15.0492	17.2153	9.86479
"TR101877|c0_g1"	2.8463	2.27648	2.19776	1.51664	3.15744	3.02556	3.16341	1.84539	1.83599	2.22076	2.56659	2.62673	1.62075	1.846	2.55427	2.43116	2.02625	1.82587
"TR101877|c1_g1"	8.188	7.67793	7.74164	7.51428	8.82647	9.90183	8.36547	8.07358	8.98145	7.60675	8.17426	7.74337	6.52996	7.07309	7.19976	8.26937	7.39817	6.89774
"TR101879|c0_g1"	2.4564	2.87664	2.96994	4.98654	3.20528	3.41063	2.81192	2.81002	3.10133	3.49707	2.73913	2.43519	2.25495	4.68301	3.01733	3.6981	3.76977	2.58665
"TR101881|c0_g1"	14.8944	18.7085	15.7011	23.508	19.0881	17.9333	13.6378	23.7804	23.4709	22.4118	16.823	19.7825	24.4052	29.089	19.9861	23.7466	24.2836	27.1091
"TR101884|c0_g1"	11.5607	11.6514	13.0875	14.1783	15.4284	14.7244	13.2863	23.2351	10.2468	23.4584	12.3585	20.3024	21.5865	18.0908	21.7935	14.7924	14.9377	24.3196
"TR101885|c0_g1"	5.3027	5.67049	5.26669	5.33123	5.23848	5.0426	5.76444	5.45229	4.46592	5.6923	4.46457	5.60915	4.9562	5.75174	4.45131	6.21487	5.67036	4.4886
"TR101887|c0_g1"	2.63186	2.173	2.57395	2.16007	1.84184	1.83367	2.437	2.60032	1.66231	3.01207	2.17837	2.51728	3.28847	2.25406	3.30114	2.70509	2.27757	2.66273
"TR101887|c1_g2"	5.96554	5.85675	7.58325	8.13473	5.57336	6.30784	7.70936	7.94775	6.02899	7.4536	6.5351	5.85541	7.21115	6.27639	9.03705	6.21487	7.2411	6.28912
"TR101887|c1_g3"	3.84056	4.67712	4.01932	5.60699	4.64048	4.43749	4.61624	3.35525	5.73126	3.08865	4.52928	2.43519	3.218	3.96404	3.58494	4.70823	4.09962	3.09384
"TR101889|c0_g1"	2.57337	2.31787	2.43535	2.94137	2.34416	3.11724	2.67133	5.20064	2.10891	4.62021	2.8254	4.89775	4.81526	2.9536	4.97411	2.89342	2.52889	4.6154
"TR101890|c0_g1"	29.9057	28.3525	28.254	29.138	28.7997	27.3401	28.7519	27.6179	32.7749	28.487	26.8953	29.0308	31.264	29.944	28.6497	30.2354	30.221	28.7829
"TR101893|c0_g2"	0.85779	0.91059	1.02958	1.30983	1.00464	1.26523	0.656115	0.922694	1.26534	0.867885	0.927423	0.79349	1.17445	0.757831	1.01573	0.975889	0.989564	0.836858
"TR101895|c0_g1"	1.32568	1.59353	1.38597	1.81538	1.41128	1.70532	1.49969	4.08921	2.30739	3.77785	1.83328	3.47494	3.61732	2.44838	3.58494	2.03738	1.7121	3.87998
"TR101896|c0_g1"	4.93229	4.11835	4.8905	4.34312	4.3056	4.41915	5.15519	4.1731	3.99451	3.6247	3.53715	4.24107	3.31196	3.61427	4.89942	3.80083	3.78548	3.62639
"TR101896|c0_g2"	6.62838	6.45691	6.13788	6.25041	5.5016	5.53769	6.0925	4.42474	7.14547	5.81993	5.67238	5.3629	6.20112	7.22854	5.22804	6.50592	5.87455	6.01017
"TR101897|c0_g1"	20.7624	18.5636	18.4334	21.21	20.3559	22.4075	20.5739	23.4239	10.8671	20.5484	16.0466	22.9565	21.1402	26.8155	19.6276	22.7023	22.4615	25.2833
"TR101899|c0_g1"	1.85205	2.83525	2.33635	3.14819	3.65976	1.55862	2.22611	1.48889	2.82841	1.91445	3.8391	1.36809	1.62075	2.60383	1.83728	2.89342	2.79591	2.40914
"TR101900|c0_g1"	6.58939	6.519	6.43487	5.1474	6.33879	5.79441	5.88161	5.20064	1.81118	4.97757	4.76652	5.06192	5.33202	5.34368	6.12428	5.03353	5.65465	5.19867
"TR101901|c0_g1"	38.8345	36.465	38.7478	36.7671	38.4155	36.9852	37.9375	32.6298	39.9948	35.7109	36.3636	34.9409	34.8813	34.8019	31.204	34.43	35.5301	33.4997
"TR101902|c0_g1"	73.8869	60.6784	61.8737	54.3005	67.9327	64.967	62.5419	83.0635	55.427	100.47	67.3568	88.4604	95.7885	49.1618	83.0811	56.6187	54.159	83.1787
"TR101904|c0_g1"	37.6258	37.9965	37.6192	40.8345	39.8985	40.6159	40.4917	51.8177	47.8597	49.1376	41.1948	50.7286	49.9143	45.0618	42.7953	43.0761	41.2632	51.0484
"TR101905|c0_g1"	10.5079	10.0372	11.1076	11.214	9.37663	10.3236	11.9507	9.3318	12.4301	8.6278	11.2369	8.61894	9.20772	9.57976	9.20136	10.3068	9.1731	10.2452
"TR101914|c0_g2"	83.4201	77.6485	78.8024	77.7165	88.6953	95.9011	80.8428	97.6378	60.8853	87.9371	74.4527	94.8357	96.2582	76.7741	94.06	79.2524	84.7255	96.4923
"TR101917|c0_g1"	1.40366	1.11754	1.50477	2.25199	1.86576	1.66864	1.59342	3.56496	1.61269	2.4505	1.74701	2.7909	2.70124	1.57396	2.55427	2.08874	2.08908	2.9924
"TR101920|c0_g1"	1.40366	2.35926	1.99976	1.90729	1.88968	1.96203	1.73402	1.82442	1.91042	2.09313	1.85485	1.12183	1.52679	1.82657	1.06055	1.84905	2.32469	2.00339
"TR101921|c1_g1"	1.36467	2.1523	1.14838	1.14897	0.885039	0.696796	1.52312	1.38404	0.917994	1.1742	1.22937	0.902937	0.657694	1.08817	1.77753	1.18134	0.801076	0.836858
"TR101921|c1_g2"	12.4769	10.7615	11.7412	8.59432	11.9361	11.4788	10.7087	6.68953	8.51005	5.79441	11.0428	6.94988	6.4595	5.77117	7.82713	7.70438	7.97934	5.47762
"TR101923|c0_g1"	24.2911	20.0537	23.9575	17.7401	19.9493	21.7657	21.7455	18.4539	19.1538	15.9793	22.4738	21.3421	18.0866	16.4197	19.7471	19.1069	18.5661	15.5453
"TR101924|c0_g1"	24.486	14.5488	16.2951	10.6395	15.8589	15.7513	16.1686	9.5415	11.0407	8.44911	15.6368	10.0144	9.44261	4.70244	14.997	9.72464	9.01603	6.2384
"TR101925|c0_g1"	3.02176	2.02813	1.84136	0.528528	2.89432	1.06353	1.75745	0.817843	0.620266	0.587099	2.71757	1.31336	0.634205	0.718968	1.34435	0.547867	0.329855	0.278953
"TR101926|c0_g1"	55.7564	45.3226	48.8456	36.4684	41.6686	48.464	58.0662	32.8605	36.1739	30.1207	44.7751	34.7767	30.8881	23.2401	38.7473	32.6323	33.2996	24.1421
"TR101927|c0_g1"	1206.33	750.306	949.628	546.337	626.799	782.062	1109.28	521.616	522.686	441.141	798.231	584.009	479.365	312.809	675.045	503.233	452.074	366.924
"TR101930|c0_g1"	17.1168	18.5429	17.9384	19.3257	17.4855	17.0165	17.4574	26.0451	21.883	20.7527	18.5053	22.1356	24.7105	21.4524	24.9303	18.7987	19.4928	28.6561
"TR101931|c0_g1"	6.43343	6.35344	7.56345	6.43425	7.24775	6.80293	7.82652	8.1994	6.27709	7.70886	6.94489	8.12643	9.20772	7.01479	8.49931	7.37909	7.00548	7.91212
"TR101935|c1_g1"	2.8463	2.31787	1.92056	2.29795	1.38736	1.74199	2.53073	2.4745	1.93523	2.37392	2.19993	2.24366	3.40592	2.09861	3.12189	2.3798	2.37181	2.56129
"TR101936|c0_g1"	6.141	6.66387	5.44489	6.41127	5.71688	4.85923	5.36609	6.37498	6.7485	6.33045	6.21158	6.2932	6.34205	6.83991	6.04959	6.36896	7.94793	7.78532
"TR101937|c0_g1"	26.7864	26.5727	29.1252	30.6086	36.3823	31.1908	29.1737	38.6273	28.8796	34.0517	31.2951	34.6673	34.5289	31.4986	33.2504	33.7452	23.9851	44.2267
"TR101937|c1_g1"	6.31645	8.02975	7.90004	9.5135	8.73079	6.74792	5.60041	9.10112	11.5121	9.95515	8.84287	10.2606	10.4761	9.89066	7.48357	9.81025	6.45573	13.339
"TR101940|c0_g2"	42.909	42.984	42.7275	47.2458	43.8932	43.8065	40.726	42.7585	49.3732	42.2711	43.6104	42.3559	45.5923	46.8106	43.3629	45.4216	44.8602	45.9511
"TR101941|c0_g1"	18.8714	18.4602	17.8592	18.2916	18.7293	16.6498	19.1679	21.5365	19.0794	24.3008	17.8367	21.8347	21.0932	19.9368	21.3454	19.3294	20.341	23.4067
"TR101942|c0_g2"	23.1408	21.3368	20.5124	19.3487	20.8104	21.839	22.0736	28.8132	24.9099	26.7002	22.6895	29.5507	28.4218	19.5093	29.7252	21.5723	19.053	28.1235
"TR101943|c0_g1"	66.6347	67.4251	64.6061	67.3298	65.0623	66.0489	66.7129	69.9151	75.0274	65.27	64.1432	68.6506	68.4707	70.2839	61.1233	66.3947	72.3795	68.2927
"TR101944|c0_g1"	0.370409	0.703638	0.336593	1.19493	0.789359	0.550102	0.445221	1.38404	1.58788	1.58261	1.01369	0.519873	1.62075	1.61282	0.567616	1.02725	1.41366	1.42012
"TR101947|c0_g1"	20.8989	23.0131	20.4728	22.6807	20.1645	20.0237	19.2148	29.8827	22.7762	27.0576	20.3817	25.1181	29.5258	21.4913	27.4398	21.2127	22.4301	34.3366
"TR101993|c0_g1"	1.42315	3.74584	2.25715	5.21634	2.1528	1.88868	1.49969	2.34868	4.29224	3.39496	2.89011	2.07949	3.59383	4.46926	2.31528	3.03039	3.80118	4.6154
"TR101998|c0_g3"	9.35771	11.2375	9.12762	10.6395	8.13279	7.37137	7.80309	10.0238	12.9263	11.1293	10.5252	9.74077	12.0264	12.6111	9.35073	11.2826	11.8434	13.9476
"TR102016|c0_g1"	11.1708	9.39564	10.9294	15.672	10.3334	12.634	11.4586	13.8824	8.13789	12.2014	9.23109	11.8476	17.4289	10.1238	12.8162	11.6422	15.0005	13.3137
"TR102030|c0_g1"	6.9598	5.87745	6.61307	6.25041	6.86503	6.10613	6.30339	11.1982	3.7216	10.3636	5.04691	10.0691	11.4862	8.18069	8.84286	6.35184	6.92695	11.5639
"TR102032|c0_g1"	6.5309	5.54632	5.92008	4.57291	8.53943	5.9411	5.92847	7.19282	0.744319	6.68782	3.21363	6.12903	5.94274	4.83846	7.61801	5.2561	6.29865	6.99918
"TR102041|c0_g1"	0.799304	0.786419	0.692986	1.08003	0.980719	1.08187	1.10134	1.92927	1.01724	1.88893	0.668607	1.88796	1.97308	0.913283	1.59829	0.890284	0.706831	1.67372
"TR102066|c0_g1"	1.38416	1.05546	1.08898	1.05706	0.813279	1.21022	1.2185	0.754932	1.14129	0.638151	1.35878	0.985022	0.540249	0.757831	0.851424	0.547867	0.83249	0.862218
"TR102071|c0_g1"	17.6432	18.2118	56.0725	0.0229795	51.2366	0	6.30339	1.88733	0.173675	1.48051	65.5451	0.0273617	0.305358	0.155452	1.29954	0.222571	0	0
"TR102074|c0_g1"	4.95179	5.69119	5.60329	9.90415	7.82183	4.65753	3.21028	10.2545	11.9339	12.1504	8.06642	10.9721	11.0164	14.049	5.31767	9.6904	9.15739	12.7811
"TR102081|c0_g2"	4.75684	5.87745	5.1875	5.72188	4.47304	4.63919	4.92087	4.84415	6.47558	3.77785	5.09004	5.63651	4.97968	6.80104	4.24218	5.41019	5.45046	4.89435
"TR102096|c0_g2"	1.93003	1.11754	2.01956	1.35579	1.69832	1.77866	1.45283	2.01315	0.868373	2.47602	1.89798	2.27102	1.97308	1.12703	2.46465	1.47239	1.17805	2.00339
"TR102116|c0_g1"	2.61236	2.71108	2.63335	2.25199	1.74616	1.76033	3.18685	2.70517	3.34944	2.09313	2.7607	1.91532	2.13751	2.44838	1.97172	2.08874	2.3404	2.05411
"TR102118|c0_g1"	0.935771	1.20032	1.12858	0.85024	1.196	1.26523	0.86701	1.06949	0.744319	1.07209	1.20781	1.06711	0.916074	0.544084	1.28461	0.890284	0.738246	0.583265
"TR102122|c0_g2"	0.136467	0.248343	0.118798	0.390651	0.3588	0.165031	0.0234327	5.49423	0.694698	8.832	0.388224	4.70622	4.13408	0.893852	2.94264	0.428021	0.518343	5.07187
"TR102151|c0_g1"	0.565362	1.82118	1.00978	2.25199	1.45912	1.17355	0.86701	3.06167	2.3322	1.81235	1.12153	1.88796	4.0871	3.07019	1.5236	2.29419	3.03152	3.01776
"TR102153|c0_g1"	6.72585	6.60178	6.92986	6.64106	7.03247	8.32488	7.94368	7.6332	5.25986	8.88306	6.36255	9.35771	6.83532	8.08353	8.27525	7.24212	8.02646	7.58244
"TR102167|c0_g1"	2.26145	2.35926	2.03936	2.71158	1.38736	1.66864	2.34327	2.76808	3.00209	3.01207	2.91168	3.5023	3.35894	3.14791	2.98745	2.49964	2.3561	3.9307
"TR102172|c0_g1"	1.83255	1.40728	1.44537	0.781302	1.60264	1.48528	1.64029	0.775902	0.868373	0.536046	1.22937	1.01238	0.610716	0.602378	1.07548	1.24982	0.89532	0.659343
"TR102179|c0_g2"	0.701828	1.51075	1.06918	1.99921	0.765439	1.28357	0.913875	1.63569	1.51345	1.14867	1.42349	1.39545	1.64424	2.66212	1.79247	1.45527	1.6964	1.26797
"TR102180|c0_g1"	4.46441	5.96023	6.31607	2.59668	6.98463	4.76755	3.81953	3.01973	2.75398	4.44153	6.72921	1.69643	2.161	2.79814	3.57001	2.53389	1.93201	1.14117
"TR102198|c0_g1"	1.32568	1.22102	1.12858	1.12599	1.14816	1.02686	1.3591	2.03412	0.669887	1.63367	1.20781	1.58698	2.04355	1.08817	1.79247	1.02725	1.17805	1.52156
"TR102207|c0_g2"	4.46441	10.3062	6.65267	7.42236	5.11888	6.74792	4.40535	16.0213	5.18543	29.6612	3.64499	30.7546	38.8274	4.54698	15.6543	3.13312	5.23055	16.2807
"TR102209|c0_g1"	24.6225	23.9444	24.1555	21.8075	24.0635	24.938	24.5106	18.6217	24.7362	18.6595	22.3876	19.0711	17.6168	22.4046	18.2235	21.9147	21.9432	16.8386
"TR102213|c0_g1"	1.32568	1.63492	1.54437	2.41284	1.96144	1.22856	1.17163	1.25822	2.95247	1.19972	1.89798	0.902937	1.76168	2.35122	0.970922	2.51677	2.29328	2.02875
"TR102213|c0_g2"	15.0698	17.9221	16.0575	21.9454	19.8536	15.7146	16.7778	13.1694	15.5563	12.278	16.176	10.9173	13.5532	17.8382	10.247	19.6034	20.451	11.7921
"TR102215|c0_g1"	33.6683	33.1124	32.6099	31.7576	30.7133	33.0978	31.8216	31.4974	24.761	29.891	32.05	32.2047	34.2236	29.536	34.5499	29.1568	30.0325	32.8404
"TR102216|c0_g1"	3.56763	1.67631	2.65315	1.42473	1.3156	1.48528	2.67133	1.57277	1.11648	1.12315	1.85485	2.43519	1.80866	0.991009	2.49452	1.43815	1.35083	1.19189
"TR102219|c0_g2"	2.47589	3.22846	2.73234	3.69969	3.13352	2.54881	2.5776	2.85196	3.64717	3.0376	2.86854	2.59936	2.161	4.17778	2.25553	3.54402	3.64411	2.81489
"TR10221|c0_g1"	0.974761	1.03476	1.24737	1.19493	1.38736	1.17355	1.49969	1.57277	1.46383	2.09313	1.33721	1.17655	1.9261	1.59339	1.43398	1.45527	1.57074	1.57228
"TR102220|c1_g1"	1.13072	2.02813	1.36617	1.99921	1.74616	1.26523	1.12477	1.74054	1.66231	3.6247	1.85485	2.68145	1.99657	1.82657	1.83728	1.81481	1.74352	2.45986
"TR102223|c0_g1"	5.57564	4.18044	4.37571	4.38908	4.87968	6.01445	4.874	4.11018	3.00209	4.36495	4.16262	4.29579	3.75825	3.22564	4.22725	4.4343	4.02109	2.81489
"TR102224|c0_g1"	1.71558	1.7177	1.74236	0.804281	0.693679	0.678459	1.56999	1.02755	1.31496	0.816833	1.42349	0.79349	0.822118	0.602378	1.50866	1.02725	0.879612	0.963655
"TR102225|c0_g1"	16.8049	15.3559	17.0277	15.0745	15.548	14.7244	17.1996	14.7421	16.2014	14.0648	14.9682	13.8177	14.2109	14.8263	15.9978	13.2858	14.1209	14.5309
"TR102227|c0_g1"	34.526	32.4915	32.9663	30.3788	39.7311	34.4731	35.0553	37.8514	26.9444	37.1914	34.7029	38.6348	36.3611	27.4762	38.344	31.1771	29.6241	34.8691
"TR102232|c0_g1"	1.50113	1.36589	0.752385	1.26387	0.717599	0.990183	0.843577	2.70517	1.04205	2.80786	0.841151	2.87298	2.44286	1.59339	1.44892	1.54088	1.4922	3.47423
"TR102233|c0_g1"	64.6462	59.4367	60.963	59.6776	60.4458	66.489	65.5412	69.6005	57.784	64.3511	59.0531	66.6532	70.3733	55.1079	70.6533	58.3821	61.5729	67.1008
"TR102234|c0_g1"	22.3415	24.2755	23.8981	28.1728	16.9353	13.6609	18.5118	18.7055	37.4145	24.4795	22.4307	23.6679	21.469	43.6627	18.2384	31.7592	24.8019	26.5766
"TR102236|c0_g1"	16.7659	23.3442	22.8091	8.31856	22.6283	17.2549	14.9266	7.29767	10.1724	7.22386	19.5406	5.55443	6.85881	7.98637	9.57479	8.25225	7.2568	4.43789
"TR102237|c0_g3"	3.35318	2.98011	2.85114	2.5737	2.72688	2.45712	3.16341	2.4745	2.70436	2.62918	2.97638	1.99741	2.02006	2.70099	2.89783	2.96191	2.82733	2.33306
"TR102242|c0_g1"	2.88529	2.40065	2.71255	4.1363	2.392	2.36544	2.81192	4.06824	3.37425	4.82442	4.24889	4.56941	4.65084	4.29437	3.46545	3.88643	2.71737	5.12259
"TR102244|c0_g1"	3.37267	3.39402	3.28673	2.73456	4.4252	4.45583	2.99938	2.28577	1.6375	1.9655	3.75283	1.80587	1.97308	1.28248	2.07628	2.02026	1.41366	1.47084
"TR102246|c0_g1"	8.94831	7.86419	9.9988	15.5571	10.0464	8.10484	10.8728	14.1969	15.9036	15.3156	11.6683	14.1186	12.2613	16.7889	12.3979	13.0975	12.4088	17.8276
"TR102247|c0_g1"	5.51715	5.36007	6.15768	5.51507	7.31951	4.8409	5.43638	7.25573	7.61687	7.22386	7.09586	5.7186	8.12722	6.33469	6.94583	7.3106	5.7646	9.94086
"TR102249|c0_g1"	1.87154	2.89733	2.57395	1.35579	5.382	2.09039	1.99178	1.04852	0.843562	1.91445	3.9038	1.8606	1.33888	1.24362	1.49373	1.6436	1.57074	0.887577
"TR102252|c0_g1"	3.48965	3.35263	3.46493	3.03329	4.11424	4.01574	3.28058	3.43913	2.25777	3.19075	2.63129	3.96745	3.28847	3.05075	3.57001	3.81795	3.69123	3.47423
"TR102253|c0_g1"	55.6589	49.7513	51.8948	54.783	52.7914	67.8276	59.2613	87.9286	78.6746	85.2059	54.5023	91.224	73.5208	81.6708	78.0174	69.0484	76.5891	86.1711
"TR102254|c0_g1"	0.838295	0.91059	0.950381	1.17195	2.72688	0.733469	0.726413	1.57277	0.744319	2.04208	2.60973	2.48992	1.94959	1.26305	1.07548	1.01013	0.926735	1.77515
"TR102256|c0_g1"	9.66963	10.1614	8.89002	9.23774	8.77863	8.04983	7.56876	9.35277	10.3709	8.24491	10.2232	8.61894	9.63052	8.91908	10.0677	8.64603	8.90608	10.093
"TR102257|c0_g1"	77.5325	71.2537	72.2289	62.7569	68.5068	70.9998	73.5318	57.983	69.2465	60.3946	67.6372	61.1535	60.7662	62.9194	56.4778	65.2304	63.4735	64.3113
"TR102259|c0_g1"	19.9826	23.7167	27.561	17.3954	33.3445	9.51676	22.1439	40.9131	10.0731	55.7233	26.3561	58.4994	37.653	21.5885	35.7001	20.7676	16.1786	38.9773
"TR102260|c0_g3"	199.807	150.868	180.751	153.388	187.317	195.103	199.389	153.545	138.344	131.485	182.055	155.825	142.696	108.117	162.951	149.311	159.398	106.535
"TR102263|c0_g1"	4.65936	7.24333	6.21707	7.88195	7.53479	5.88609	4.75684	6.81536	5.8305	6.04967	5.71551	6.04694	6.81183	10.4736	4.97411	8.26937	8.57622	7.53173
"TR102265|c0_g1"	5.22472	7.78141	7.62285	8.20367	8.10887	7.7381	6.84235	9.3318	11.1896	8.57674	7.87231	7.79809	8.94934	11.1926	7.60307	9.33086	10.1941	8.44466
"TR102267|c0_g1"	3.06075	2.44204	2.96994	3.49288	4.09032	3.2456	3.28058	3.62787	2.97728	3.47154	3.17049	4.56941	3.40592	2.54553	3.31607	3.33857	4.19387	3.01776
"TR102268|c0_g1"	120.753	147.495	127.391	207.941	159.164	143.412	121.03	220.251	138.642	218.222	136.374	206.773	215.465	245.09	180.786	200.81	227.129	250.5
"TR102271|c1_g1"	15.5962	13.9486	14.9289	13.374	17.5094	17.6216	15.5593	14.0082	12.8767	13.4777	14.429	12.86	13.4827	12.8054	13.1896	12.6523	13.6497	13.4405
"TR102273|c1_g1"	669.115	545.961	605.828	498.333	432.449	502.665	627.645	573.056	627.858	547.431	601.509	627.952	635.051	470.865	620.076	479.435	524.092	592.293
"TR102277|c0_g1"	53.1245	38.5552	44.5095	31.3899	36.3584	43.9348	52.583	34.5172	36.2732	32.0096	37.0106	37.595	31.5223	22.6378	41.3613	30.5607	29.1215	25.9426
"TR102278|c0_g1"	3.52864	2.77316	2.87094	2.11411	3.06176	3.33729	3.81953	2.01315	2.23296	1.32735	3.40774	2.02477	2.161	1.32135	2.86796	1.9689	2.08908	1.44548
"TR102279|c0_g2"	2.18347	1.3038	1.76216	1.5626	1.6744	1.35692	1.89805	1.15337	1.19091	0.969989	1.6823	1.31336	1.59726	1.20476	1.50866	1.2327	1.35083	0.659343
"TR102282|c0_g1"	4.36693	2.91803	4.03912	9.30668	6.0996	3.55733	3.84296	8.26231	7.2199	13.0183	7.2037	7.82545	9.53657	7.03422	9.52998	10.0671	6.12587	7.48101
"TR102286|c0_g1"	4.79583	3.99418	5.1083	3.86055	4.64048	5.33599	4.31162	1.84539	3.57273	2.65471	4.70182	2.73617	3.07707	2.48724	3.51026	3.57826	3.28284	1.64836
"TR102287|c0_g1"	11.1903	9.49911	10.5334	11.3519	13.4669	12.9641	11.0368	11.0933	10.0979	10.8741	11.3879	12.0665	11.5331	11.0954	11.7407	10.8889	10.5082	10.9552
"TR102288|c0_g1"	1.09173	1.22102	1.22758	1.0111	1.45912	1.30191	1.40596	1.00658	1.1661	1.14867	1.70387	1.23128	0.845607	1.30191	1.10536	1.26694	1.20947	0.836858
"TR102291|c1_g2"	0.85779	1.3038	1.04938	1.19493	1.48304	1.17355	0.913875	1.19531	0.893183	1.1742	1.12153	0.738767	1.12748	1.20476	1.03067	1.11286	1.08381	0.912937
"TR102292|c0_g1"	7.91506	6.76734	7.04866	5.76784	6.48231	5.09761	6.60802	4.19407	5.53277	6.12625	6.08217	5.77332	5.56691	5.14936	6.37821	5.1705	4.60226	6.33984
"TR102296|c0_g1"	6.33595	6.70526	6.45467	7.16959	7.39127	6.69291	6.18623	7.40253	7.74092	6.66229	6.70764	6.75835	7.42255	7.71433	7.60307	7.27636	7.53954	8.85041
"TR102298|c0_g1"	8.20749	7.16055	7.80104	6.75596	8.34807	7.26135	7.66249	8.32522	6.92217	7.78544	7.76447	8.07171	7.77489	5.90719	8.51424	7.41333	7.39817	7.7346
"TR10229|c0_g1"	1.15022	1.55214	1.32657	1.86134	0.693679	1.08187	1.12477	2.13897	2.23296	2.32287	1.50976	1.75115	2.02006	1.67111	1.62816	1.47239	1.30371	3.27136
"TR102311|c0_g1"	2.35892	2.27648	2.31655	1.63154	2.79864	2.23708	1.64029	1.21628	1.06686	1.68472	1.48819	1.45017	1.73819	1.63225	1.61322	2.00314	1.90059	1.67372
"TR102315|c0_g1"	1.13072	1.38658	1.26717	1.28685	1.53088	1.17355	1.00761	1.27919	0.818751	1.1742	1.1431	1.45017	1.22143	1.01044	1.41904	1.12998	1.00527	0.938296
"TR102323|c0_g2"	22.6924	45.0742	35.3027	38.1459	13.9453	18.7585	23.3624	32.8605	45.3539	36.1704	22.1719	33.1077	39.8375	39.1352	25.9908	32.9576	48.7085	36.8218
"TR102324|c0_g2"	4.32794	3.55958	4.9103	4.1363	4.87968	4.98759	4.40535	3.56496	4.14338	4.10969	4.443	4.04953	4.22803	4.25551	4.13762	4.40006	4.64938	3.82926
"TR102329|c0_g1"	13.9196	11.7135	11.8798	11.0531	7.46303	7.90313	11.0368	7.4235	11.5121	7.60675	13.7172	7.71601	9.56006	7.98637	9.75404	8.91996	9.04744	9.02793
"TR102334|c0_g2"	1.96902	2.79386	2.39575	1.72346	1.93752	2.01704	2.3667	0.754932	1.56307	0.969989	2.1568	0.902937	0.892585	1.18532	1.18004	1.52376	1.75922	1.06509
"TR102339|c0_g1"	5.26371	4.30461	4.63311	3.74565	4.73616	4.47416	4.75684	3.54399	3.42387	4.28837	3.64499	3.42022	4.48641	3.45882	3.73432	4.51991	3.34567	4.00678
"TR102346|c0_g1"	1.98851	4.44948	2.87094	5.83678	5.1428	2.36544	2.3667	4.36183	6.12823	6.66229	4.78809	3.63911	5.44947	9.03567	2.68871	5.71836	4.86928	6.72023
"TR102347|c0_g1"	8.14901	7.86419	7.46445	9.85819	7.24775	6.61956	7.77965	16.7763	10.5941	13.8351	9.01541	14.3649	15.8786	11.3286	14.3398	10.6149	9.61291	19.5267
"TR102358|c0_g1"	29.2428	25.2689	27.1057	25.8289	28.0342	25.6714	29.2674	26.3178	29.475	24.3774	29.7207	27.4985	25.2977	24.9501	26.0954	26.9996	27.1423	25.1058
"TR102361|c0_g1"	1.81306	2.75247	2.27695	4.22822	2.53552	4.03408	2.01521	4.44571	3.32463	5.36046	2.45875	4.56941	4.97968	3.73086	4.52599	2.77358	4.35094	5.75657
"TR10238|c0_g1"	1.13072	1.96605	1.82156	1.93027	1.5548	1.19189	1.73402	0.922694	1.6375	1.60814	1.79014	0.601958	1.22143	1.01044	1.85222	1.79769	1.66498	1.39476
"TR102393|c0_g1"	3.2752	3.37332	2.51455	3.49288	2.84648	1.797	2.39013	2.72614	3.77122	2.60365	3.27833	2.81826	3.17103	3.47825	3.09201	4.04052	2.73308	1.85123
"TR102482|c0_g1"	5.12725	5.83606	5.48449	4.45801	5.21456	5.46435	5.90504	3.75369	3.77122	4.03311	5.54297	4.13162	3.64081	4.58585	4.25712	4.53703	4.41377	3.77854
"TR102512|c0_g1"	68.6037	64.3829	68.269	57.7014	69.2244	77.0876	71.4697	43.7231	55.0548	40.1014	61.7491	40.9605	39.1093	51.9794	42.7654	55.249	56.8135	36.4667
"TR102513|c0_g1"	6.33595	7.32611	6.01908	5.23932	6.26703	6.08779	6.11593	4.23601	6.15304	3.95653	7.05273	4.54205	4.32199	5.26595	5.07867	5.37595	6.40861	4.20965
"TR102514|c0_g1"	4.26946	4.3253	4.9499	3.95247	4.95144	4.73088	4.49908	3.37622	4.29224	3.98206	4.76652	2.84562	3.80523	3.55597	3.70444	4.28021	3.73835	3.72782
"TR102515|c0_g1"	22.361	22.0611	18.6116	17.6482	22.5565	19.7303	20.3864	10.8836	13.8692	11.2825	16.5426	12.4769	10.8754	14.3405	11.5017	16.4874	20.0269	8.49538
"TR102516|c0_g1"	9.7866	11.1133	10.7512	13.6038	11.4816	13.8442	9.09188	13.1484	11.6858	14.5243	11.3879	12.5317	11.5566	14.9429	10.6951	11.8305	13.7597	11.2849
"TR102517|c0_g1"	2.98277	2.6283	2.61355	2.80349	2.77472	2.40211	2.76506	3.06167	1.66231	3.11417	2.89011	3.66647	3.99314	2.72042	3.89863	3.08175	2.71737	3.246
"TR102519|c0_g1"	126.388	167.528	160.793	194.613	250.801	161.95	120.163	184.728	208.856	174.598	214.364	190.164	178.987	246.353	135.167	194.407	172.954	193.238
"TR102521|c0_g5"	8.85083	8.15392	7.60305	8.47942	8.46767	8.34321	7.77965	7.067	5.97937	6.61124	7.50566	6.48473	5.8018	6.99536	6.73671	7.70438	8.7333	5.70585
"TR102521|c0_g6"	1.30618	0.889895	1.64337	0.82726	1.0764	1.32024	1.40596	0.859783	1.09167	0.918937	0.948991	1.14919	0.704672	0.699536	1.1203	0.993009	1.22517	0.583265
"TR102522|c0_g1"	3.06075	2.42134	2.31655	2.73456	3.01392	2.98889	3.30401	2.13897	2.30739	1.81235	2.97638	2.07949	1.87913	1.59339	2.82314	2.4654	3.73835	1.31869
"TR102523|c0_g1"	4.42542	3.39402	3.99952	2.84945	3.89896	4.16244	4.61624	3.14555	2.23296	2.52708	2.91168	3.55702	2.65427	1.69055	3.48038	1.98602	2.46606	2.00339
"TR102525|c0_g1"	48.1532	40.0867	47.2418	45.7521	42.8168	51.1045	46.0218	41.2067	48.6041	48.0144	45.2496	52.1241	55.1054	48.4234	39.4493	40.7305	47.4048	44.9114
"TR102526|c0_g1"	25.5777	25.9518	25.1059	28.2418	29.8282	30.5857	24.2997	25.1854	23.9175	29.3039	26.9815	25.8021	28.3278	29.672	29.4712	27.4618	26.9067	28.1742
"TR102529|c0_g1"	2.14448	1.84188	2.21756	2.11411	1.05248	1.68698	1.99178	0.880754	2.70436	1.2763	1.98425	1.23128	1.36237	1.57396	1.6431	1.45527	1.47649	1.54692
"TR102529|c0_g3"	10.9368	9.51981	11.959	8.70921	10.9075	12.359	10.5916	6.54274	12.2813	5.76888	9.53305	6.04694	6.17763	9.05511	7.0952	8.91996	8.68617	4.18429
"TR102530|c0_g1"	8.44143	7.30542	7.32585	6.80192	7.17599	7.27968	7.99055	11.6176	5.60721	10.6188	8.17426	12.0118	12.3083	6.1598	12.6967	7.10515	7.06831	11.1328
"TR102531|c0_g1"	10.5274	6.78804	8.75142	6.73298	11.051	10.5436	9.79487	6.27013	4.193	6.91755	7.82918	6.94988	5.14411	4.76073	7.63294	6.36896	6.87983	4.97043
"TR102532|c1_g2"	18.423	19.826	19.5818	19.8543	21.4323	18.8868	17.4808	19.9847	23.4709	18.4043	18.074	19.3174	17.2645	24.4255	16.9687	20.117	20.1054	20.2875
"TR102532|c1_g4"	19.3393	17.0529	18.7502	16.9818	20.4516	23.196	22.0033	19.5443	18.2358	18.6595	18.5053	21.3969	16.5128	17.4107	16.4758	17.9427	19.0059	16.9908
"TR102533|c0_g1"	40.3356	48.8615	41.9356	46.6253	40.2334	33.0428	36.2972	44.9814	56.345	45.6661	48.4417	46.597	51.0653	54.3695	47.62	52.4069	45.2686	54.7762
"TR102534|c0_g2"	11.7556	12.3758	12.4539	14.569	13.9453	11.3688	13.216	14.4276	13.9188	13.0693	13.5663	14.146	14.1874	14.2045	14.6236	14.3473	12.5031	14.607
"TR102534|c1_g1"	20.1191	19.6191	18.9482	15.626	20.6669	20.6655	19.7772	13.0016	15.9532	12.8906	18.8504	12.9968	12.2143	12.1059	15.7289	15.0664	13.7597	10.2705
"TR102535|c0_g1"	34.1751	29.3665	27.5214	24.0595	35.3298	29.8155	29.6189	22.4173	21.0146	22.3353	32.3735	21.1506	20.7409	21.2193	24.3627	24.6711	23.4511	18.9942
"TR102536|c0_g1"	11.6776	8.71269	19.1858	5.62997	10.5966	13.6242	8.76383	0.922694	5.40872	0.995515	8.88601	0.875575	0.822118	5.26595	1.31448	10.6492	6.47143	1.39476
"TR102537|c0_g1"	8.53891	9.5405	9.20681	8.57134	9.42447	9.27839	9.20905	6.24916	7.9146	8.67885	8.19583	8.5095	7.04672	8.86079	7.3342	8.71451	9.15739	7.07526
"TR102538|c0_g1"	1.18921	0.889895	1.44537	0.689384	1.05248	0.825153	1.05447	1.09046	0.645077	1.04657	1.1431	0.62932	0.939563	0.466357	0.82155	0.59923	0.612587	0.481828
"TR102541|c0_g1"	4.03551	3.4561	2.96994	2.89541	2.5116	3.13558	3.35087	2.53741	2.08409	1.71024	1.79014	1.94268	1.66772	1.16589	2.12109	1.93466	1.75922	1.85123
"TR102546|c0_g2"	3.02176	3.74584	3.38573	3.37798	3.68368	3.92406	3.02282	2.13897	2.58031	2.09313	2.73913	1.77851	1.85564	3.57541	1.79247	3.18448	4.39806	1.29333
"TR102548|c0_g1"	42.8115	49.5237	45.8559	49.0382	51.8107	48.4823	43.866	50.0771	47.5868	50.4394	41.9497	45.8309	49.4915	59.2662	45.8873	50.4552	55.3999	53.3053
"TR102549|c0_g1"	18.228	20.1572	19.4432	21.8075	16.6961	23.4527	18.0666	13.2952	27.912	13.6309	16.5426	13.1063	13.0364	28.1563	12.2037	22.24	24.8491	11.5892
"TR102550|c0_g1"	2.39791	2.11091	2.29675	1.47069	2.29632	2.43879	1.92148	1.95024	1.91042	1.53156	1.96269	2.16158	1.47981	1.01044	2.41984	1.1471	1.36654	1.42012
"TR102553|c0_g1"	5.20523	4.30461	3.28673	4.45801	5.19064	3.90572	4.26475	4.46668	6.07861	6.07519	5.28415	4.87039	4.76828	6.14037	4.91436	5.08489	4.11533	5.88337
"TR102554|c0_g1"	24.525	22.5578	23.4031	21.8994	23.4894	22.5909	25.7994	17.8457	23.6694	18.7616	23.1424	17.4841	17.3349	19.6259	17.9994	20.6649	20.6081	18.4362
"TR102556|c0_g2"	80.3008	65.4176	72.0903	71.9487	94.46	59.8328	72.9225	157.382	63.6889	154.381	90.1541	162.228	134.78	73.1792	122.575	77.4719	62.9237	142.875
"TR102557|c0_g1"	69.8319	68.7082	69.1996	67.7205	74.9413	70.028	72.079	71.4249	68.7751	67.8737	67.1842	69.4441	68.7995	68.6711	65.6792	69.2025	70.3219	69.8904
"TR102559|c0_g1"	198.52	158.774	168.95	120.114	153.184	154.817	181.674	113.177	148.914	108.639	167.518	121.595	116.177	91.7752	137.931	116.884	105.632	95.6808
"TR102559|c1_g2"	8.75336	8.31949	8.57323	9.76627	4.97536	5.70272	8.31861	9.87702	10.3709	10.2104	8.86444	11.1362	11.4392	10.221	9.79885	8.30361	8.13642	12.1978
"TR102559|c1_g3"	6.25797	6.10509	6.65267	7.92791	3.06176	3.26394	5.53012	7.48641	7.41838	8.11728	5.78022	8.07171	7.82186	7.38399	6.87114	6.8997	5.93738	8.62218
"TR102561|c0_g1"	14.5629	14.3004	13.4439	13.0753	16.7201	15.7513	13.2395	14.1759	13.497	14.7796	14.4721	13.4072	13.3418	13.4078	12.9207	14.1589	14.1209	13.4405
"TR102563|c0_g1"	0.604352	0.641552	0.811784	0.643425	0.717599	0.586775	0.538952	1.40501	1.36459	1.7613	0.992127	1.31336	1.33888	0.757831	1.49373	0.530746	0.644002	1.69908
"TR102564|c0_g1"	260.105	284.973	267.176	330.077	268.287	265.094	243.583	266.533	340.824	302.483	250.296	285.246	281.916	383.326	213.693	317.934	292.942	279.688
"TR102565|c0_g1"	0.799304	1.46936	1.02958	0.942158	1.10032	1.02686	0.913875	1.15337	0.347349	1.37841	1.1431	1.77851	1.69121	0.757831	1.20992	1.09573	1.36654	1.06509
"TR102566|c0_g1"	11.3072	9.91302	11.0878	10.4557	11.0271	11.002	11.0368	11.8692	12.1076	11.5633	11.0644	13.462	12.0264	9.52146	11.6809	10.4608	10.4611	11.1835
"TR102567|c0_g1"	11.7751	13.1208	12.6519	10.4097	13.5148	13.4042	12.1616	10.0867	9.00627	8.832	12.1212	9.02937	8.36211	9.63805	9.18642	10.0499	11.5763	7.98819
"TR102570|c1_g1"	61.4685	83.6915	62.9627	87.3909	72.6211	56.0004	56.4728	68.573	98.8704	83.4446	76.631	64.1085	75.5174	116.376	73.1627	90.8946	84.8826	86.5515
"TR102572|c0_g1"	22.7119	21.73	22.4923	21.0032	25.714	23.3977	21.7924	19.5443	16.1021	18.5574	21.266	19.4542	17.9457	21.8216	19.299	22.1886	21.9903	17.1683
"TR102573|c0_g1"	2.69034	2.56621	2.87094	2.73456	3.01392	2.62215	2.46043	1.80345	2.58031	1.48051	2.43718	2.35311	2.23146	2.09861	2.24059	2.92767	2.12049	1.72444
"TR102575|c0_g1"	25.6947	23.3028	25.5613	25.5302	31.7897	27.8352	25.3307	19.6073	19.2034	21.4163	23.013	20.4392	19.8952	22.9681	20.7479	25.0649	22.2259	19.0702
"TR102576|c0_g2"	10.2155	10.1614	10.7116	6.96278	11.5773	10.9654	10.1698	7.067	7.81535	6.63677	10.3526	7.44239	6.55345	6.37355	8.29018	8.56043	7.97934	5.02115
"TR102578|c1_g1"	25.5387	22.3095	25.9573	21.8764	25.5226	24.4795	24.6981	19.2508	24.0663	18.0724	22.9483	22.464	17.288	20.306	18.5371	25.8696	31.9174	17.4726
"TR102581|c0_g2"	597.334	486.255	560.467	444.928	429.794	492.488	558.518	522.203	527.921	517.03	494.554	552.652	550.067	429.884	536.905	450.141	450.676	545.023
"TR102582|c0_g1"	78.9167	72.2678	73.0407	78.8885	85.5379	85.1008	79.6009	81.9101	69.7924	73.2852	77.2134	80.1151	76.0811	73.4124	80.3326	73.0033	73.4319	85.8667
"TR102584|c0_g1"	839.835	718.746	767.076	797.318	727.789	760.076	781.504	995.189	1129.08	902.217	793.227	974.597	726.564	1176.93	571.082	1044.54	786.908	1037.55
"TR102585|c0_g1"	25.1683	26.0346	25.6405	27.1847	25.9771	25.3047	26.0806	36.5303	26.6218	34.7664	27.5423	33.3539	35.8443	26.971	33.579	27.3591	28.179	36.9486
"TR102586|c0_g2"	2.57337	2.50412	3.66293	3.88353	4.11424	2.8972	3.11655	4.48765	3.34944	2.90997	4.05478	3.58439	4.46292	2.54553	3.94344	3.97204	4.53943	3.44887
"TR102588|c0_g1"	196.512	267.217	188.076	293.93	280.629	261.812	220.267	418.337	390.817	383.069	267.055	437.186	322.552	502.403	393.283	384.055	410.182	539.672
"TR102591|c1_g1"	12.165	17.4875	9.20681	39.2719	16.7679	14.9261	12.724	167.385	22.3792	232.67	18.8935	149.86	218.566	30.6824	212.468	23.0275	35.0117	163.847
"TR102592|c0_g1"	4.73734	4.42878	4.9895	3.99843	4.186	4.38248	4.7334	4.00533	4.68921	2.83339	4.3783	3.58439	3.6643	3.28393	3.86875	3.25296	4.41377	3.62639
"TR102593|c0_g1"	4.9128	4.24252	4.19752	3.76863	3.97072	4.63919	5.17862	3.58593	3.39906	3.0376	4.3136	3.72119	3.14754	2.35122	3.54013	3.56114	3.37708	2.91632
"TR102594|c0_g1"	29.4378	30.8359	28.4124	27.5294	25.9532	25.378	30.1344	31.77	26.8699	30.9631	27.7364	30.3715	32.7908	29.1668	33.7284	28.4549	30.0168	38.318
"TR102595|c0_g1"	32.4011	29.5942	32.5703	32.2861	32.89	35.0232	33.8602	29.2746	38.4565	28.3339	30.6481	27.4985	28.962	32.5867	27.3053	33.1802	34.3206	27.8953
"TR102596|c0_g1"	41.9927	45.2191	36.1343	58.207	40.664	46.0252	37.2111	34.7059	47.4131	38.8761	37.4851	29.1129	38.1698	58.5667	31.0994	52.6637	48.8499	41.4625
"TR102597|c0_g1"	33.7267	37.8309	35.0849	41.409	33.4641	34.7481	30.6265	30.7215	40.3917	37.0893	35.3499	34.8588	34.8108	42.8854	29.0829	40.936	40.525	37.5318
"TR102601|c0_g1"	21.3083	17.9842	19.958	17.3035	20.4037	20.6838	20.6442	12.5822	16.7968	11.7164	18.9798	11.7655	10.664	15.2149	11.8453	16.9154	17.1053	12.5022
"TR102602|c0_g2"	24.1156	22.9303	23.7199	20.107	21.1453	23.5994	22.636	16.8601	18.8561	15.5453	20.7484	16.6086	17.5698	16.7306	18.4625	18.7645	19.3515	16.23
"TR102605|c0_g1"	42.7725	38.6587	39.8566	35.0437	41.3337	41.0193	44.6861	41.9616	43.0713	40.0248	40.5478	40.0302	39.2737	36.1233	38.09	37.3406	39.5826	39.8903
"TR102607|c0_g1"	1.55962	1.55214	1.40577	2.61966	1.794	1.21022	1.26537	2.34868	1.91042	2.47602	2.11366	2.27102	2.77171	3.57541	2.38996	2.56813	2.10479	3.01776
"TR102608|c0_g1"	44.5466	53.7041	51.9146	62.7799	52.911	52.9015	49.0681	54.6487	58.0817	55.3404	48.4848	42.9579	47.6359	64.4739	53.2812	58.4677	67.3375	60.0256
"TR102611|c0_g2"	7.09626	7.22264	7.06846	6.9398	5.93216	6.23449	7.2407	7.15088	5.97937	7.07071	7.28998	7.60656	6.43601	7.03422	7.24458	6.71137	6.31436	8.69826
"TR102612|c0_g1"	49.2839	42.5701	43.7769	41.5239	53.5329	51.5262	45.2485	31.0361	25.2324	30.0186	39.2753	34.421	27.1064	38.1441	30.5915	42.5453	43.5722	24.2943
"TR102614|c0_g1"	14.9333	14.466	14.4933	12.6157	13.1321	13.5508	15.2547	8.7656	15.7548	9.62331	13.1349	11.0268	11.4627	11.4646	10.5308	12.19	12.5659	9.05329
"TR102616|c0_g1"	9.04579	7.92628	7.88024	7.92791	7.58263	8.41656	7.94368	8.6188	4.39148	8.32148	6.29785	8.8652	8.62049	6.99536	8.49931	7.7215	6.97407	7.22741
"TR102617|c0_g1"	34.7015	32.8226	33.8375	33.0215	32.2441	28.5503	32.7823	30.3441	36.3724	30.7333	33.6245	31.3839	31.217	33.0725	30.5467	31.9304	28.4146	31.8767
"TR102620|c0_g1"	18.345	18.1704	17.7998	16.6601	13.754	14.3943	18.4884	15.6858	19.2779	14.754	16.7799	14.6932	15.8316	16.3225	14.0709	16.4874	15.0948	16.1793
"TR102620|c0_g2"	0.974761	0.620857	0	1.6775	2.00928	0.513428	1.47626	0.419407	0.76913	0.536046	1.12153	1.14919	0.211402	0.602378	0.463055	0.719076	1.14664	0.253593
"TR102620|c0_g3"	3.29469	2.6283	3.14814	0.942158	1.29168	2.67716	1.71059	1.65666	2.25777	0.791307	2.11366	1.66907	1.57377	2.07918	1.82235	1.91754	1.99484	1.72444
"TR102621|c0_g1"	5.47816	3.8907	4.13812	4.3661	4.32952	3.92406	5.13176	4.61347	3.34944	3.75233	4.22732	5.11664	5.07364	2.91473	5.15336	3.98916	3.43991	4.41253
"TR102622|c0_g1"	20.8404	17.9221	17.5226	20.3138	20.7386	23.5627	21.6987	16.5246	18.4591	14.218	19.2818	20.6034	15.6907	19.2761	21.5993	20.0314	21.6605	14.5055
"TR102623|c0_g1"	3.04126	2.95942	2.45515	2.59668	2.70296	2.87887	2.88222	1.92927	1.98485	1.68472	3.47244	1.77851	2.09053	2.27349	2.70365	2.58525	2.65454	2.13019
"TR102623|c0_g2"	45.3849	35.0991	38.728	27.966	40.7357	43.6964	43.0693	23.9062	20.6425	22.6926	33.7539	24.5982	21.7979	19.8202	28.6198	26.4688	25.7444	18.7659
"TR102626|c0_g6"	60.4157	59.4988	59.6166	71.0295	68.7221	70.5781	61.6045	81.26	60.662	72.4173	60.4335	72.7001	75.7523	68.3602	72.9088	68.5005	68.3742	76.3063
"TR102626|c0_g7"	1.09173	1.65562	0.98998	1.17195	1.05248	0.788479	1.2185	0.817843	1.81118	1.50604	1.35878	1.45017	1.87913	1.36021	1.38917	1.02725	0.738246	1.3694
"TR102630|c0_g1"	3.09974	3.35263	3.52433	3.37798	4.52088	3.77737	3.53834	2.53741	2.58031	2.47602	2.93324	1.97004	2.56031	3.55597	2.61402	3.30432	3.37708	2.53593
"TR102632|c0_g1"	1.73508	2.87664	1.86116	2.38986	1.62656	2.43879	1.2888	1.38404	1.91042	2.14419	1.50976	1.58698	1.83215	2.37065	1.55348	1.83193	3.04723	1.4962
"TR102633|c0_g1"	38.0352	37.8309	39.4408	35.7331	35.8321	36.9485	36.8362	35.5028	42.8728	33.822	35.8028	33.6549	34.2471	35.8512	32.9815	33.9164	38.4359	37.7093
"TR102634|c0_g2"	1.05274	1.20032	1.16818	0.942158	0.837199	0.696796	0.913875	0.817843	0.744319	0.816833	0.992127	1.42281	1.03352	1.08817	0.881299	1.09573	1.33513	1.06509
"TR102634|c1_g1"	5.61463	5.85675	5.90028	6.27339	5.64512	5.61104	4.9443	4.88609	6.57482	5.20731	6.01747	5.17137	5.66087	6.62616	4.67536	6.33472	6.47143	5.45226
"TR102636|c0_g2"	3.78207	4.18044	3.92032	3.88353	3.51624	2.98889	3.11655	3.90048	4.98694	3.75233	4.16262	4.10426	4.60386	4.33324	4.15256	4.62263	3.78548	3.85462
"TR102638|c0_g1"	17.1168	20.2399	19.1066	22.1982	23.1306	20.5921	18.465	29.6101	25.8031	27.0831	23.7463	26.6503	28.2104	24.1534	26.9618	22.8735	21.8175	32.0796
"TR102641|c0_g2"	6.17999	6.14649	6.27647	6.18147	7.43911	6.61956	5.99877	6.5008	5.65683	6.35598	6.40569	5.7186	6.24809	6.31526	6.16909	7.19076	6.75417	5.78193
"TR102642|c0_g1"	2.28094	2.27648	2.25715	1.44771	2.48768	2.23708	1.82775	1.25822	1.66231	1.14867	1.94112	0.930299	0.939563	2.07918	0.881299	1.76345	2.18332	1.21725
"TR102643|c0_g1"	26.9814	26.9866	30.432	21.233	24.8289	24.6812	26.5727	16.0423	23.2972	15.9027	26.3129	16.0066	15.3853	18.6349	17.9546	20.7334	21.1264	13.6433
"TR102643|c0_g2"	16.259	12.769	15.9783	9.81223	15.6676	14.7427	17.059	9.22694	7.6913	7.60675	13.976	7.90754	8.26816	6.9565	11.9349	10.2896	10.414	7.02454
"TR102644|c0_g2"	9.33821	9.89232	13.8795	5.65295	14.3998	5.28098	10.0292	5.3684	5.55759	6.33045	17.4485	8.20852	4.76828	3.71143	5.85541	5.18762	4.4766	4.46325
"TR102644|c0_g3"	13.0813	19.4949	15.9585	13.374	13.1321	17.5666	13.0286	15.0777	18.5087	19.9869	15.0113	16.6359	16.6772	19.6647	13.2942	17.0866	17.0582	19.8057
"TR102645|c0_g1"	19.4952	32.2846	23.7199	34.3543	23.5373	23.1593	16.5669	21.3268	36.422	36.247	30.6265	30.3168	39.5086	40.7674	33.1906	31.0401	37.8233	34.3873
"TR102646|c0_g1"	80.6128	70.1569	80.921	60.6428	65.9952	77.9678	84.428	61.1285	72.9929	63.1003	69.4705	64.1085	69.1284	58.6639	66.3663	62.9705	66.2223	65.5286
"TR102647|c0_g1"	74.8032	94.5565	80.822	115.403	108.477	101.09	80.8194	98.5396	75.4988	95.9778	83.2308	96.5869	92.7349	117.192	94.7023	106.834	111.13	109.654
"TR102648|c0_g1"	7.31071	7.20194	6.49427	6.45723	6.60191	6.69291	6.53772	4.73929	5.70645	4.36495	6.92332	5.28081	4.90922	4.58585	6.12428	5.44443	6.31436	4.4886
"TR102649|c0_g1"	7.31071	8.94034	8.25643	8.2726	6.91287	6.38118	6.18623	8.51395	8.68373	9.62331	8.19583	9.24826	9.91239	10.1821	8.39474	8.49194	8.105	11.4371
"TR102650|c0_g2"	2.28094	2.50412	2.83134	2.66562	2.20064	2.6955	2.3667	2.4745	3.37425	2.85891	2.43718	2.35311	1.97308	2.19577	2.30034	2.43116	2.93728	2.3077
"TR102651|c0_g1"	52.2472	62.8928	64.4081	65.3076	87.4993	77.106	59.4253	35.7125	46.6936	31.1928	65.8255	40.3038	38.6865	57.4202	37.2386	57.6117	64.3374	33.2461
"TR102653|c0_g1"	24.7005	24.11	24.3931	27.7592	28.4648	26.9183	25.9634	25.1225	14.9856	25.4239	20.0582	26.6777	25.6736	25.397	25.8564	26.2976	25.5873	24.8522
"TR102657|c0_g1"	82.1529	86.8372	88.0686	93.6643	77.716	81.5618	80.4679	114.141	102.468	126.252	87.4797	116.342	124.868	103.415	110.685	92.8293	98.6265	133.618
"TR102658|c0_g1"	39.1074	39.8176	40.2724	41.363	38.2002	38.4155	38.992	47.351	43.9148	42.9348	41.0654	42.4107	47.7768	41.739	43.2733	39.8402	41.6873	49.8058
"TR102660|c1_g1"	5.90705	4.26322	4.7915	4.04438	5.83648	7.00463	6.13937	3.12458	2.25777	2.52708	4.443	2.76353	2.48984	2.91473	3.70444	3.97204	3.76977	1.72444
"TR102661|c0_g1"	2.61236	3.0422	2.29675	2.13709	2.392	1.94369	2.74162	1.78248	2.13372	2.01656	2.95481	1.69643	2.11402	1.51566	2.43477	2.56813	2.40323	1.11581
"TR102662|c0_g1"	7.01828	6.04301	5.82108	4.32014	7.34343	6.43619	7.12354	5.68296	3.82084	4.46705	5.88806	5.28081	3.96965	4.48869	4.89942	4.04052	5.46616	3.90534
"TR102663|c0_g1"	102.876	99.1302	94.9787	88.8845	92.1876	91.0235	96.3084	106.32	95.3473	105.142	94.856	108.626	109.13	88.4719	114.658	91.8363	88.6838	112.798
"TR102664|c0_g1"	18.0916	15.6249	16.7505	15.6031	19.9014	18.7218	16.2389	16.6924	15.7051	17.3832	16.6936	18.1682	14.4928	14.8846	18.3579	16.2306	16.854	15.1395
"TR102666|c0_g1"	2.24195	1.36589	1.64337	3.60777	3.63584	1.55862	1.82775	1.09046	3.17576	2.39945	3.25676	1.69643	1.47981	4.70244	0.866362	3.6981	2.85874	1.80051
"TR102669|c0_g1"	3.17772	3.41471	3.24713	3.40096	4.85576	3.57566	3.44461	3.20846	3.12614	3.75233	4.05478	3.31077	3.28847	3.10905	3.64469	3.81795	3.37708	3.1192
"TR102670|c0_g1"	0.623847	0.745029	0.51479	0.873219	0.62192	0.605112	0.515519	2.55838	0.521024	2.29734	0.603903	1.55962	1.7147	0.50522	1.53854	0.39378	0.53405	1.4962
"TR102671|c0_g1"	4.77633	4.80129	4.53411	5.90572	3.56408	4.27246	4.12415	4.1731	6.40115	4.56916	5.34886	4.18634	5.47296	4.23608	5.19817	4.57127	4.74362	5.4269
"TR102671|c0_g3"	6.76484	8.07114	8.89002	9.90415	9.28095	11.2954	9.53711	9.56247	8.13789	11.1804	8.17426	10.3975	10.3352	11.5423	10.4412	8.06392	9.97418	10.9806
"TR102672|c0_g1"	2.33943	2.93872	2.55415	2.73456	3.18136	2.95221	1.96835	3.10361	2.82841	2.5526	3.01952	2.51728	2.46635	3.55597	3.21151	2.67085	3.07864	3.19528
"TR102673|c0_g1"	1.89104	2.5869	2.23735	2.36688	2.2724	2.62215	2.48387	2.30674	2.00966	2.22076	2.19993	2.05213	2.02006	2.07918	2.21072	2.14011	1.74352	2.20626
"TR102674|c0_g1"	10.9758	8.36088	8.65243	8.91603	9.71151	9.42508	9.58397	8.45104	8.60929	7.98965	8.56249	8.40005	7.14068	8.27784	8.23043	8.4577	9.83281	7.7346
"TR102677|c0_g1"	3.02176	2.21439	2.67295	1.76942	2.7508	2.58548	1.66372	1.59374	1.58788	1.65919	1.96269	1.14919	1.45632	1.51566	2.04641	1.54088	2.10479	0.862218
"TR102679|c0_g1"	128.084	154.117	148.339	202.863	145.218	156.229	142.213	256.069	229.002	265.164	154.362	214.215	244.545	262.345	189.584	205.673	217.249	277.406
"TR102680|c0_g1"	63.5155	51.2	58.6266	19.9921	58.006	59.5944	61.2062	23.9271	19.65	11.4612	44.4947	21.2327	14.023	19.4704	29.531	16.5045	14.2937	10.7016
"TR102683|c0_g1"	7.7786	8.15392	8.35543	5.74486	16.4091	7.44471	8.20144	5.76684	4.06895	4.28837	11.4095	8.23588	4.36897	2.91473	6.58734	3.86931	3.81689	3.49959
"TR102684|c0_g1"	21.5422	20.2606	21.0074	18.2916	16.1938	20.4088	24.2763	19.1459	14.3654	16.643	17.5132	17.4294	19.0262	17.2164	17.0285	18.8329	19.9641	17.2697
"TR102685|c0_g1"	2.16397	1.90396	2.37595	2.66562	1.84184	1.92536	1.75745	3.10361	2.62993	2.42497	2.11366	3.03715	3.24149	2.42894	2.37503	1.95178	2.05766	3.246
"TR102686|c0_g1"	16.7074	9.51981	11.8798	17.2806	13.8018	7.27968	8.22487	51.6289	41.7563	55.6978	16.974	73.7398	38.8509	75.0058	13.3987	40.3367	26.9381	56.0695
"TR102687|c0_g1"	22.4975	23.5926	21.8984	25.1165	22.7001	21.7657	21.1363	25.1225	29.8224	25.9089	22.9699	24.7624	26.3547	29.6137	25.0797	27.1366	24.8333	28.4532
"TR102688|c0_g1"	6.17999	5.87745	5.22709	5.67593	6.02784	4.80422	5.53012	5.64102	6.0538	5.94756	5.39199	5.17137	6.17763	5.53799	6.27365	5.10201	5.70177	5.85801
"TR102689|c0_g1"	4.54239	3.84931	4.57371	3.83757	3.87504	4.03408	4.24132	2.45353	4.11857	2.50155	4.3783	2.07949	2.65427	3.45882	2.73352	3.16736	3.36138	1.69908
"TR102691|c0_g1"	52.8516	53.9732	50.4296	66.6174	70.4204	52.6814	47.1231	80.2534	58.7268	76.8333	59.7433	77.7073	73.0275	76.6381	80.3177	66.9939	64.1489	90.5836
"TR102692|c0_g1"	4.62037	3.55958	4.8113	4.75675	4.5448	2.80552	4.07729	6.52177	5.53277	6.53466	5.04691	7.77073	6.85881	4.64414	6.28859	5.76973	5.41904	7.75996
"TR102693|c0_g1"	48.0947	41.018	44.5095	29.1609	45.7589	39.9924	48.3885	31.12	26.6963	29.6868	46.5653	30.481	25.7675	22.9292	36.2527	31.16	29.0743	21.7837
"TR102694|c0_g2"	45.4434	46.7091	39.9754	55.3345	40.353	39.4056	40.8432	53.9357	56.0721	59.2204	44.2791	51.057	68.6351	56.643	50.249	54.4614	52.0699	64.1084
"TR102697|c0_g1"	2.80731	2.31787	2.61355	2.41284	2.77472	2.65883	2.5073	1.99218	2.3322	2.14419	2.80384	3.09187	2.51333	2.23463	2.34515	2.60237	2.67025	2.25698
"TR102698|c0_g1"	273.538	221.067	230.527	349.563	175.142	206.013	260.993	359.956	396.623	323.67	284.029	380.848	334.672	368.675	362.199	327.881	234.511	465.75
"TR102699|c0_g1"	3.76258	3.55958	3.54413	4.11332	2.77472	3.0439	2.95252	3.37622	4.31705	3.77785	3.3646	3.47494	3.35894	4.50812	3.34595	2.8763	3.25142	4.79292
"TR102701|c0_g1"	13.1983	14.942	14.0775	13.3281	11.1467	16.1363	16.192	14.847	12.4549	13.6819	12.3585	13.6535	12.9425	13.0191	12.1739	12.19	16.21	11.4878
"TR102703|c0_g1"	64.4707	50.3515	56.9634	47.4066	65.8517	58.2191	67.7673	50.0771	41.7315	40.5864	60.1315	55.4622	48.1996	30.8184	60.4959	44.9936	49.4625	37.5318
"TR102704|c0_g1"	15.3038	12.769	13.6023	10.4097	12.4862	14.8528	16.4966	8.6188	12.5046	8.70437	11.3879	9.46716	7.11719	9.61862	8.82793	10.3752	11.4978	7.25277
"TR102706|c0_g1"	1.50113	1.82118	1.56417	1.53962	0.908959	1.26523	1.87462	1.06949	1.68712	1.65919	1.42349	0.930299	1.15096	1.1076	0.896236	1.21558	1.20947	1.31869
"TR102707|c0_g2"	7.19374	6.58109	5.28649	4.22822	5.47768	6.41786	6.67832	1.9083	4.44111	1.68472	5.04691	2.10685	2.39589	3.92517	2.37503	4.67399	4.11533	2.35842
"TR102708|c0_g1"	23.8622	32.8433	29.8776	38.008	39.157	26.8266	23.1046	13.421	36.7198	17.3322	32.2873	19.4268	14.9156	40.8063	13.0104	36.5701	39.3155	15.4692
"TR102709|c0_g1"	58.8756	48.5096	61.0026	49.9114	47.7204	75.1073	57.5038	40.8292	71.7772	52.8389	45.7672	46.7338	46.156	58.761	36.0586	57.9198	63.4578	37.3036
"TR102720|c0_g2"	3.50914	3.16637	3.62333	4.11332	3.7076	4.34581	3.7961	3.27137	3.17576	3.59917	3.64499	3.47494	3.28847	3.88631	3.30114	3.44129	3.54986	3.67711
"TR102730|c0_g1"	2.30044	1.82118	1.48497	1.14897	2.17672	1.88868	2.2964	1.02755	0.471402	0.918937	1.53133	0.930299	0.939563	0.854988	1.7626	1.26694	0.911027	0.710062
"TR102772|c0_g1"	1.11123	0.703638	0.574188	0.781302	0.598	0.770143	0.60925	1.23725	0.868373	1.88893	1.12153	1.94268	1.24492	1.32135	0.702052	0.907405	0.83249	0.938296
"TR102777|c0_g1"	1.93003	1.2831	1.38597	1.17195	3.18136	2.42045	1.92148	1.36307	0.248106	2.47602	0.862719	1.53226	1.66772	1.14646	2.47959	2.27707	1.88488	1.77515
"TR102781|c0_g1"	5.96554	6.87082	6.96946	6.08956	5.83648	7.31636	5.60041	7.4235	4.96213	6.94308	5.32729	7.49711	6.38903	6.82048	7.14001	6.16351	6.98978	6.94846
"TR102785|c0_g1"	3.13873	2.06952	2.87094	2.4588	2.79864	3.30061	2.83536	3.06167	3.0269	3.11417	2.86854	3.00979	3.31196	2.56497	3.10695	1.95178	2.43464	2.81489
"TR102811|c0_g1"	8.26598	7.3882	7.76144	4.43504	8.08495	8.47157	7.94368	5.66199	5.48315	4.64574	8.10956	4.89775	4.46292	4.0029	6.64708	5.90669	4.82216	3.82926
"TR102812|c0_g1"	1.11123	1.40728	0.930581	2.18305	1.33952	1.43027	1.0779	1.46792	2.75398	1.42946	1.79014	0.875575	2.5838	2.05974	1.18004	2.72222	2.41893	2.1809
"TR102815|c0_g1"	2.51488	3.33193	2.15816	3.60777	3.2292	1.83367	2.17924	2.55838	5.75607	3.70127	3.2999	2.7909	3.24149	4.87732	2.46465	4.21173	4.17816	4.7422
"TR102818|c0_g1"	44.2542	46.585	45.0837	38.7434	54.1309	51.5446	45.6703	39.571	39.0768	40.6119	46.5437	44.1892	41.4112	41.3115	41.5107	43.8465	42.6298	34.9959
"TR102822|c0_g2"	0.643343	1.11754	0.692986	1.0111	0.717599	0.550102	1.00761	6.89924	0.992426	2.34839	0.711743	3.94009	4.69782	2.05974	3.83888	0.650592	1.19376	6.49199
"TR102826|c0_g1"	2.16397	1.88327	1.80176	1.05706	2.24848	2.42045	1.80432	0.67105	0.446592	0.944463	1.38035	1.12183	0.375825	1.0493	0.731926	0.80468	1.13093	0.38039
"TR102835|c0_g1"	1.28669	1.26241	1.08898	0.965137	0.3588	0.220041	0.820144	0.796872	1.06686	0.689203	1.29408	0.766128	1.36237	0.563515	0.98586	0.787559	0.659709	0.862218
"TR102866|c0_g1"	0.779809	0.745029	0.673186	1.24089	0.598	0.421745	0.492087	0.733961	1.19091	1.02104	1.05683	0.492511	1.24492	1.18532	0.941048	0.890284	1.0681	1.16653
"TR102868|c0_g2"	24.7394	20.985	23.8387	22.8186	25.7379	26.2399	24.6981	25.9403	18.732	24.1987	22.3876	24.051	25.0863	21.705	25.6622	22.9077	24.1579	22.7473
"TR102869|c0_g1"	2.90479	2.25578	2.13836	2.16007	2.20064	1.81534	2.31984	1.63569	1.8608	1.58261	2.37248	1.61434	2.53682	1.18532	2.67377	1.59224	1.94771	1.34405
"TR102889|c0_g1"	0.799304	1.49006	1.12858	1.93027	1.12424	1.11854	1.05447	2.03412	1.68712	1.93998	1.18624	2.10685	2.27844	2.35122	1.4041	1.69496	2.19903	1.87659
"TR102903|c0_g1"	1.11123	0.931286	1.04938	1.49366	0.932879	0.788479	0.726413	0.964635	1.43902	1.14867	1.35878	1.23128	1.03352	2.11804	0.746863	2.07162	1.61786	1.09045
"TR102916|c0_g1"	2.63186	2.173	2.29675	1.65452	2.53552	2.1454	2.34327	1.61472	1.71193	1.71024	1.96269	1.80587	1.45632	1.94316	1.35929	1.81481	2.30898	1.3694
"TR102916|c0_g2"	0.955266	1.01407	0.97018	1.0111	0.717599	0.971847	0.96074	1.11143	1.1661	1.35288	0.948991	1.03975	1.19794	0.699536	1.59829	1.07861	1.09952	0.659343
"TR102917|c0_g1"	6.10201	5.44285	4.7717	8.52538	6.93679	5.64771	5.13176	12.3306	5.60721	7.53018	7.46252	12.6685	8.29164	12.6111	6.19897	7.92695	12.9272	10.7777
"TR102918|c0_g2"	205.265	258.711	243.159	260.38	243.601	262.289	258.041	290.062	266.069	311.188	262.612	330.42	354.826	232.382	330.577	249.417	250.061	320.212
"TR102919|c0_g1"	2.55387	3.99418	3.10854	3.90651	5.57336	4.89591	2.95252	4.00533	4.71402	4.08416	3.99008	3.94009	5.12062	3.61427	3.27126	3.78371	4.86928	3.9307
"TR102921|c0_g1"	0.85779	0.889895	0.930581	1.33281	1.53088	1.46694	1.12477	2.13897	1.41421	1.73577	1.76857	1.61434	1.62075	1.43794	1.83728	1.50664	1.09952	1.80051
"TR102922|c0_g1"	16.6684	14.5488	16.0773	14.5	16.8875	17.0532	16.0514	13.442	13.2489	11.2059	17.0171	12.6685	11.9794	13.5438	13.1149	13.7823	14.2466	11.1074
"TR102925|c0_g1"	80.1839	54.118	63.9923	44.2125	69.2962	81.7268	77.7731	41.8148	37.7122	32.5967	59.657	41.0426	35.8208	28.9919	47.8291	40.5079	41.0433	32.6375
"TR102926|c0_g1"	2.10548	1.15893	1.14838	0.643425	0.741519	0.95351	1.64029	1.02755	0.942805	0.765781	1.05683	0.437788	0.657694	0.680104	0.806612	0.650592	0.549758	0.456468
"TR102927|c0_g1"	9.53317	8.83687	9.8998	10.5246	8.92215	8.87498	8.20144	7.71708	10.2716	8.21938	9.48991	9.11145	7.77489	9.83237	7.78232	9.33086	8.65476	8.5461
"TR102931|c0_g1"	1.59861	1.69701	1.04938	1.03408	1.00464	0.990183	1.19507	0.503288	0.992426	1.19972	1.1431	0.738767	0.798629	0.563515	1.07548	1.07861	0.848198	0.40575
"TR102931|c0_g2"	26.0261	25.0412	25.0663	24.5191	25.1877	25.6531	25.4479	22.8157	28.1849	25.2197	26.2698	21.2874	23.2307	22.7349	23.5859	25.5957	23.3569	23.7363
"TR102932|c0_g1"	48.1727	57.9674	53.1421	58.7815	56.9535	57.8524	48.3651	46.9316	69.8668	51.1286	54.0062	47.7736	45.7332	70.0313	43.348	61.0016	66.0966	48.8421
"TR102937|c0_g1"	34.4286	32.1604	30.9468	29.0001	32.0528	28.8437	31.8919	37.1594	31.5591	33.5157	32.201	36.0901	35.9148	29.0307	34.535	29.6191	30.2681	36.5428
"TR102938|c0_g1"	69.403	69.7016	66.3683	72.0406	67.5261	68.9094	68.2126	67.9019	73.0425	66.4187	67.896	64.2727	68.6351	74.7726	65.2759	68.3978	70.1334	69.6875
"TR102941|c0_g1"	151.965	107.408	121.075	156.398	141.319	146.565	144.767	136.181	109.341	118.16	123.39	131.856	123.2	120.417	135.645	130.598	120.177	115.461
"TR102943|c0_g2"	7.44718	6.64317	7.20705	7.97387	6.84111	7.16966	7.99055	6.8573	8.36119	7.70886	7.00959	9.68605	7.63395	6.68446	8.27525	6.8141	8.13642	7.98819
"TR102944|c0_g1"	14.9918	19.3914	10.5136	28.8392	19.1838	23.0493	21.066	26.1919	42.0044	28.921	23.315	25.4464	29.3379	44.2457	12.0693	28.1467	25.5402	43.0095
"TR102945|c0_g2"	1.54012	1.2831	1.38597	1.08003	1.24384	1.19189	1.33566	1.44695	1.68712	1.30183	2.02739	1.55962	0.963052	0.971578	1.86716	1.6436	1.60215	0.989015
"TR102946|c0_g1"	3.04126	2.5869	2.93034	1.97623	2.58336	3.33729	2.71819	1.99218	1.26534	2.04208	2.43718	2.572	2.18448	1.36021	2.33021	2.22571	1.93201	1.67372
"TR102947|c0_g1"	1.30618	1.38658	1.44537	1.03408	1.33952	1.35692	1.54656	1.02755	0.917994	1.02104	1.42349	0.79349	0.610716	1.26305	0.866362	1.01013	1.22517	0.78614
"TR102949|c0_g1"	105.45	87.7064	93.4739	84.3576	90.7046	93.389	105.307	90.1095	98.4238	82.9596	91.2972	86.9829	86.3693	77.9205	89.4593	80.0913	83.0291	90.1271
"TR102951|c0_g1"	97.0083	112.023	104.245	134.912	133.689	119.427	106.267	149.372	126.956	152.646	115.087	137.274	143.119	163.031	128.983	133.337	142.073	169.933
"TR102954|c0_g1"	1.50113	1.22102	1.24737	0.597466	0.741519	0.861826	1.33566	0.712991	0.694698	1.04657	1.03526	0.766128	0.916074	0.777262	0.926111	0.838922	0.675417	0.811499
"TR102956|c0_g2"	57.121	30.9601	39.0448	85.6444	42.1709	34.1797	38.2187	72.054	78.2528	94.2421	59.8727	126.849	84.3728	91.4449	48.6955	79.2011	64.8871	89.341
"TR102957|c0_g2"	7.09626	7.13986	5.82108	6.80192	6.24311	6.27116	5.48325	8.57686	7.98903	7.70886	6.5351	7.30558	7.7514	7.44229	7.70763	7.48181	7.61807	9.02793
"TR102958|c0_g1"	3.64561	2.81455	3.42533	2.71158	3.8272	4.08909	4.7334	3.31331	1.93523	3.19075	3.01952	3.28341	2.98311	3.05075	3.21151	3.16736	3.42421	3.29672
"TR102958|c0_g2"	8.24648	9.25077	7.93964	8.77815	7.63047	8.10484	8.50607	7.52835	8.48524	7.65781	7.57036	6.86779	8.57351	8.54988	7.66282	8.76588	8.46627	7.43029
"TR102961|c0_g1"	16.1031	14.8178	14.7507	13.0064	15.0696	16.5581	15.2781	13.0226	15.3578	13.4012	14.6447	12.9147	13.6237	12.6111	13.9215	13.4399	14.4508	13.2122
"TR102964|c0_g1"	176.802	157.346	176.157	129.213	139.334	161.822	171.223	114.183	135.044	101.976	143.168	122.991	118.902	112.237	114.27	121.01	119.203	118.682
"TR102966|c0_g1"	10.6054	9.51981	10.6126	9.74329	8.49159	8.70995	10.5916	9.93994	10.8919	10.1083	9.835	11.0268	11.3452	9.69635	12.0096	10.3752	9.44013	13.5419
"TR102968|c0_g1"	703.661	935.301	819.585	1194.59	811.605	982.684	787.948	1190.86	1319.83	1192.32	861.77	1164.41	1173.66	1572.46	1142.52	1157.44	1206.61	1346.61
"TR102969|c0_g2"	10.5469	12.5206	11.167	15.1664	13.7301	12.524	9.27935	13.3371	11.6114	13.4777	12.4879	11.5466	13.2244	17.2941	11.4569	14.4842	14.9063	15.6721
"TR102970|c0_g1"	3.39217	3.87001	3.84112	3.33202	3.18136	2.95221	3.7961	7.4235	3.87046	7.04518	3.34304	6.40264	7.9628	3.94461	6.72177	3.30432	3.4085	6.61879
"TR102971|c0_g1"	1.16971	0.951981	0.98998	0.919178	0.932879	1.11854	0.86701	1.23725	0.669887	1.04657	1.03526	1.286	1.05701	0.718968	1.26967	0.787559	0.958149	1.54692
"TR102973|c0_g1"	7.27172	6.76734	7.66245	5.83678	6.53015	6.91295	6.53772	2.49547	5.43353	2.96102	5.34886	3.99481	3.57034	5.0522	3.74925	5.53004	7.19397	2.23162
"TR102975|c0_g2"	4.36693	6.20857	5.34589	6.43425	5.95608	5.81274	3.96012	6.79439	6.9966	6.1773	5.65081	5.55443	6.76485	7.75319	6.00478	6.93395	6.97407	6.94846
"TR102975|c0_g3"	2.10548	2.44204	1.92056	2.89541	2.0332	1.88868	1.54656	3.2504	3.39906	2.85891	2.37248	2.16158	3.0066	4.21665	2.34515	3.33857	3.39279	3.55031
"TR102976|c0_g2"	4.40592	3.4975	3.50453	2.84945	3.85112	4.65753	3.98356	2.99876	2.67955	2.5526	3.58028	2.65409	2.39589	2.25406	3.4057	2.99615	2.70167	2.35842
"TR102977|c0_g1"	18.1306	16.9287	17.9978	17.4644	16.6722	17.1448	17.598	21.3897	19.6748	21.7992	17.4701	21.5063	21.6804	17.3135	21.8383	16.2306	16.9482	19.9324
"TR102978|c0_g1"	28.0926	25.4758	26.0167	26.4034	23.5373	26.955	26.7133	23.2561	29.1525	22.8968	26.4208	23.8868	23.3951	24.2117	22.854	27.2222	25.226	22.9756
"TR102980|c0_g1"	29.3793	28.8078	27.0463	25.4612	27.8189	28.1469	27.2054	18.9362	21.8334	17.7661	24.0699	18.4965	19.0027	22.9681	17.6409	23.8151	23.1684	17.853
"TR102981|c0_g1"	2.31993	2.54551	2.05916	2.89541	3.06176	2.09039	2.76506	2.57935	3.29982	2.78234	2.67443	2.35311	2.95962	2.72042	2.76339	2.63661	2.85874	2.89097
"TR102982|c0_g2"	1.48164	0.993371	1.32657	0.988117	1.41128	1.74199	1.33566	0.65008	0.694698	0.51052	1.38035	0.62932	1.05701	0.408063	1.1203	0.890284	0.89532	0.40575
"TR102985|c0_g1"	14.8164	20.0744	15.7803	24.1514	22.7957	19.6936	13.8956	23.0044	14.7623	26.3429	19.368	17.8398	23.4656	27.4957	19.4931	21.1956	24.4092	23.5335
"TR102986|c0_g1"	8.05153	6.89151	7.72184	6.34233	5.59728	6.78459	8.62323	5.38937	7.29433	6.07519	7.52722	6.48473	5.49644	5.67401	6.03466	6.11214	5.62324	5.50298
"TR102987|c0_g2"	4.69835	3.18707	3.66293	3.21712	4.25776	4.07075	3.98356	2.85196	2.8036	1.93998	3.47244	3.55702	3.05358	2.5261	3.19658	2.77358	3.06294	3.16992
"TR102988|c1_g2"	0.662838	1.36589	1.18798	0.965137	0.55016	0.476755	0.796712	0.880754	1.73675	1.48051	1.16467	1.03975	1.05701	2.00145	0.776738	1.66072	1.17805	1.11581
"TR102990|c0_g1"	11.9701	12.9138	12.4341	15.2354	14.9739	15.0178	14.083	14.7631	12.8271	15.8517	12.8545	14.3375	14.7042	15.4287	13.9663	14.5185	14.3251	15.6467
"TR102991|c0_g1"	10.5079	11.5272	11.7016	17.2116	14.8304	13.9726	10.6384	14.2808	18.3847	16.7961	14.3643	18.7701	17.1705	18.0713	15.6244	20.0999	20.5766	20.2368
"TR102992|c0_g1"	14.5045	9.9958	11.0482	9.00795	14.7347	15.4579	13.1692	8.07358	5.55759	8.34701	10.8918	8.59158	7.44604	4.93562	9.67935	9.03981	8.26207	5.02115
"TR102994|c0_g1"	1.93003	1.2831	1.34637	1.63154	1.69832	1.35692	2.06208	2.22285	1.83599	1.99103	1.63917	2.24366	2.13751	2.05974	1.95678	1.59224	1.77493	1.59764
"TR102995|c0_g1"	95.0197	62.7066	62.8439	37.8931	70.1095	66.489	69.4311	44.541	24.8851	36.2725	56.2493	47.0074	38.2637	28.2535	49.5469	43.6411	40.5564	37.2529
"TR102997|c0_g1"	6.62838	4.7806	5.54389	4.61887	5.95608	4.73088	5.60041	6.75245	4.6644	5.84546	5.09004	5.33554	5.89576	4.97448	6.55746	4.93081	5.05777	6.77095
"TR102999|c0_g2"	8.26598	8.05045	7.91984	8.36452	7.67831	10.727	9.06845	5.91363	6.87255	7.27492	8.77817	6.15639	6.97626	8.97738	6.79646	7.03667	7.13114	6.26376
"TR103003|c0_g1"	27.6247	34.292	29.8776	43.4542	40.042	35.72	29.9001	52.9081	38.0347	53.5025	34.2499	47.4452	51.9344	59.2468	48.1129	44.8566	47.7818	61.2682
"TR103006|c0_g2"	16.9024	13.7209	11.8996	33.6879	11.7686	17.0532	13.3332	30.4489	17.8389	14.3967	12.0996	16.9095	19.308	30.8184	8.78311	24.0377	14.4979	26.9063
"TR103010|c0_g1"	13.3932	12.4378	13.4241	14.7298	15.5241	15.6962	13.0754	20.0686	12.6038	19.8337	14.5152	19.1258	22.4556	13.0386	19.1496	12.8749	14.2937	20.9468
"TR103011|c0_g1"	1.03325	2.42134	2.35615	1.42473	1.45912	2.32876	1.19507	0.608139	1.43902	0.612625	1.59603	0.656681	1.62075	0.466357	1.10536	1.09573	1.13093	0.684702
"TR103012|c0_g1"	1.44265	2.13161	2.13836	2.36688	1.88968	2.47546	2.20267	2.93585	1.6375	2.32287	1.79014	1.83324	2.70124	1.74884	2.86796	1.91754	2.18332	1.82587
"TR103013|c0_g1"	1.6376	1.88327	2.05916	1.37877	0.45448	0.495092	1.64029	1.40501	1.6375	1.63367	1.48819	1.20392	1.69121	1.53509	1.67297	1.21558	1.288	1.57228
"TR103037|c0_g1"	1.52063	1.36589	1.62357	1.86134	1.88968	1.5953	1.92148	2.49547	1.76156	2.09313	1.48819	1.83324	2.06704	1.36021	2.00159	1.6436	1.68069	2.76417
"TR103039|c0_g1"	8.87033	8.46435	9.8008	8.31856	7.31951	8.41656	11.7866	14.0501	8.21232	16.209	10.5683	17.1832	16.7242	7.73376	15.7439	8.49194	11.3721	14.6323
"TR103046|c0_g1"	1.09173	1.15893	0.871182	1.76942	1.24384	0.95351	0.913875	1.30016	2.03447	1.91445	1.1431	1.03975	1.64424	2.44838	1.03067	1.84905	1.4922	1.3694
"TR103047|c0_g1"	0.935771	1.92466	1.34637	1.72346	1.3156	1.11854	1.17163	1.5518	2.08409	1.48051	1.1431	0.848213	1.69121	2.25406	1.1203	1.84905	1.82205	1.87659
"TR103049|c0_g1"	1.57911	1.01407	1.44537	1.42473	1.57872	1.66864	2.03864	2.76808	1.36459	1.68472	1.74701	2.32575	2.13751	1.34078	2.07628	1.76345	1.13093	1.80051
"TR103055|c0_g1"	1.32568	1.46936	1.12858	1.72346	1.794	1.55862	1.2888	1.23725	1.43902	1.19972	1.79014	0.875575	1.2919	1.18532	1.29954	1.93466	1.50791	1.623
"TR103065|c0_g1"	1.40366	1.24171	0.732585	1.08003	0.645839	0.330061	0.749846	0.566199	1.01724	0.867885	1.35878	0.848213	1.10399	1.51566	0.911173	1.2327	0.801076	0.836858
"TR103069|c0_g1"	0.974761	1.26241	1.08898	1.47069	1.21992	1.33858	0.890442	1.99218	1.33977	1.99103	1.6823	1.39545	1.55028	1.53509	1.46385	1.33543	1.36654	1.54692
"TR103073|c0_g2"	0.487381	0.724333	0.49499	1.37877	0.789359	0.440082	0.328058	1.15337	1.43902	1.45498	0.862719	0.930299	1.45632	1.63225	0.941048	1.45527	1.46078	1.77515
"TR103089|c0_g1"	153.505	141.576	155.744	147.482	144.812	165.287	162.881	177.619	159.657	149.991	136.676	166.66	164.142	168.977	152.719	159.943	169.687	179.493
"TR103090|c0_g1"	7.17424	4.67712	5.84088	3.51586	5.28632	4.16244	5.99877	18.6636	2.10891	21.4419	3.96851	20.4666	17.1	2.54553	18.2982	4.09188	3.75406	18.563
"TR103099|c0_g1"	2.65135	2.81455	2.51455	3.14819	1.9136	1.9987	2.5073	6.43789	3.64717	5.30941	2.24307	6.32056	7.32859	3.24507	5.60148	2.73934	3.17289	8.79969
"TR103102|c0_g3"	0.682333	1.55214	1.18798	1.6775	1.33952	1.39359	0.843577	1.53083	0.942805	1.1742	1.05683	1.34072	1.59726	1.24362	1.37423	1.88329	1.53932	1.42012
"TR103109|c0_g1"	9.26023	10.2855	8.92962	6.54915	8.99391	7.90313	8.20144	6.41692	5.5824	6.38151	7.0743	5.41762	5.70785	7.09252	6.52759	7.12227	7.20968	5.5537
"TR103119|c0_g1"	5.79008	4.44948	5.86068	3.30904	3.37272	3.37396	5.48325	3.20846	3.84565	2.80786	6.42726	4.02217	3.31196	2.17633	4.1675	2.85918	2.67025	2.10483
"TR103129|c0_g2"	1.2282	1.40728	1.40577	0.758322	1.10032	1.08187	1.05447	0.692021	1.11648	0.867885	1.01369	0.684043	0.869096	0.62181	1.01573	0.59923	0.722539	0.40575
"TR103132|c0_g1"	1.13072	0.8692	1.08898	0.666404	0.861119	1.26523	1.17163	0.985605	0.719509	0.995515	1.29408	1.09447	1.05701	0.563515	1.18004	0.667713	0.879612	0.684702
"TR103133|c0_g1"	52.4032	48.2406	52.4095	118.482	62.0006	61.1163	82.7877	104.663	104.006	98.3518	80.9446	129.695	100.745	106.213	144.1	94.1133	87.3172	126.391
"TR103134|c0_g1"	1.48164	2.29717	1.82156	1.81538	1.38736	1.797	1.85118	2.13897	1.31496	1.65919	1.38035	2.27102	2.77171	1.74884	2.62896	1.52376	1.99484	2.61201
"TR103134|c1_g1"	16.9803	14.7557	15.7803	13.0753	18.6097	17.7683	16.7075	16.5875	4.58997	17.5364	13.1349	16.9369	15.2209	12.5528	16.2517	12.9262	13.6497	16.0271
"TR103137|c0_g1"	3.56763	2.31787	2.67295	2.09113	3.51624	2.71384	2.99938	1.76151	0.917994	1.65919	2.41561	1.80587	1.64424	1.16589	1.95678	1.57512	2.05766	1.47084
"TR103138|c0_g1"	4.60087	6.68456	5.99928	7.79004	4.97536	3.96073	4.42878	4.27795	9.37842	5.30941	6.10374	4.56941	5.84878	8.60818	4.46624	7.7215	6.84841	5.65513
"TR103138|c1_g1"	9.04579	15.1282	12.1768	16.9359	11.0271	9.07668	9.86516	9.62538	22.3792	11.9207	12.0565	10.2059	12.1908	20.578	8.39474	15.9566	15.4403	11.9443
"TR103142|c0_g2"	114.242	110.119	112.006	110.784	109.051	113.119	112.453	127.101	129.536	123.674	111.118	130.926	125.995	121.506	116.645	114.333	120.774	130.55
"TR103146|c0_g1"	2.72933	2.44204	2.47495	2.96435	3.32488	2.32876	1.99178	1.88733	2.62993	1.93998	2.56659	1.58698	1.22143	2.25406	1.56841	2.63661	2.37181	2.10483
"TR103149|c0_g1"	0.896781	1.03476	1.28697	1.24089	1.12424	1.15521	0.820144	1.27919	0.76913	0.51052	0.862719	0.848213	1.12748	1.22419	1.09042	1.28406	1.46078	1.26797
"TR103152|c0_g1"	4.03551	3.60097	3.32633	2.6886	3.49232	3.99741	3.88983	3.77466	3.37425	3.95653	2.73913	4.18634	4.36897	2.33179	4.33181	3.08175	3.45562	2.94168
"TR103166|c0_g1"	58.4272	51.2414	51.9541	52.3012	48.4858	49.0324	50.8489	59.0105	49.4476	59.3735	53.9199	58.2531	64.7359	49.3367	67.4268	47.7501	47.1221	66.9487
"TR103173|c0_g2"	37.0994	37.7481	37.441	37.7552	38.2959	35.9033	39.5778	37.4111	45.0065	36.3235	38.4988	36.3364	37.2302	40.0096	36.91	40.5593	39.4883	39.3577
"TR103219|c0_g1"	23.1798	21.3575	22.6309	26.0587	23.8721	25.5064	26.1275	31.8959	24.0167	29.2528	25.1483	27.1155	26.6836	25.2222	29.8596	26.0579	24.7548	31.0652
"TR103231|c0_g1"	14.0951	14.0314	12.4341	12.4319	13.8736	14.8711	14.1533	13.6727	12.2565	13.9883	14.7525	15.0216	14.1169	10.2599	14.5489	12.1216	12.7701	13.4912
"TR103235|c0_g1"	3.45066	4.24252	3.64313	3.26308	3.51624	3.77737	2.5776	2.39062	2.28258	2.90997	3.27833	2.51728	2.3724	3.16734	3.01733	3.68098	4.0525	2.4345
"TR103238|c0_g3"	1.28669	1.2831	1.02958	1.65452	1.00464	1.68698	1.03104	1.6986	1.46383	1.55709	1.20781	1.61434	2.09053	1.69055	1.70285	1.74633	2.08908	1.72444
"TR103247|c0_g1"	0.584857	1.55214	0.97018	1.49366	0.932879	0.880163	0.679548	1.53083	2.15853	1.48051	1.09997	1.09447	1.40934	2.5844	0.82155	1.9689	1.93201	2.45986
"TR103248|c0_g1"	10.5469	12.2516	12.5529	17.924	16.5287	14.376	11.7866	27.4292	15.3826	26.3684	14.4505	23.6132	27.5527	26.116	21.4649	20.1684	20.6395	27.0838
"TR10324|c0_g1"	1.34517	1.03476	0.97018	0.82726	1.4352	1.06353	1.31223	1.00658	0.868373	0.944463	0.754879	0.738767	0.657694	0.563515	1.06055	0.838922	0.769661	0.355031
"TR103253|c0_g1"	29.3013	24.5239	27.4818	21.8994	26.4077	30.6774	28.6816	20.467	26.5722	20.9824	27.3482	22.6008	20.1067	18.8097	20.7927	22.2229	25.2103	19.9071
"TR103256|c0_g1"	1.26719	1.90396	1.74236	1.76942	1.196	1.30191	1.1482	1.5518	1.31496	1.78682	1.40192	1.286	1.9261	1.24362	1.73272	1.40391	1.13093	2.4345
"TR103257|c0_g2"	3.31419	2.1523	2.27695	1.76942	0.980719	1.35692	2.62446	1.19531	1.21572	1.42946	1.85485	1.77851	1.45632	0.680104	1.86716	1.35255	0.989564	1.31869
"TR103257|c0_g3"	1.71558	1.46936	1.66317	0.82726	0.765439	1.08187	1.38253	0.712991	0.76913	0.459468	1.01369	0.930299	0.751651	0.62181	0.955985	0.907405	0.644002	0.811499
"TR103258|c0_g1"	54.4892	64.1759	54.1717	53.6111	51.8107	49.4908	50.0288	46.8267	66.567	49.2142	56.163	46.296	52.8504	65.2317	45.7977	57.1836	59.3581	59.7466
"TR103259|c0_g1"	1.11123	1.20032	1.00978	1.05706	0.908959	1.2469	1.17163	1.27919	1.11648	1.09762	1.09997	1.01238	1.03352	0.699536	1.38917	0.701955	0.738246	0.963655
"TR103263|c0_g1"	7.62263	5.09103	6.17748	4.61887	7.82183	6.76625	6.56115	3.98436	2.92766	4.00759	5.47827	3.17396	3.218	3.96404	3.91356	4.65687	5.1206	3.16992
"TR103267|c0_g1"	0.779809	1.20032	1.14838	1.03408	1.84184	1.19189	0.679548	1.46792	1.66231	1.50604	1.18624	0.766128	1.31539	1.28248	1.35929	1.57512	1.88488	1.14117
"TR103268|c0_g1"	3.60662	3.76653	3.32633	3.37798	3.39664	3.28227	3.16341	2.64226	3.32463	3.06312	3.04108	3.44758	3.49987	3.18678	3.21151	3.5269	3.72265	2.66273
"TR103273|c0_g1"	9.33821	10.6787	9.56321	11.4897	8.70687	7.59141	8.4592	9.83508	10.2468	10.338	9.42521	9.11145	10.3587	11.9893	9.11173	12.3441	10.9952	10.4481
"TR103273|c1_g1"	1.28669	1.15893	1.02958	0.965137	0.669759	0.550102	1.10134	0.796872	0.37216	1.14867	0.582335	0.711405	1.15096	0.602378	1.04561	0.787559	0.753954	1.26797
"TR103275|c0_g2"	1.28669	0.889895	0.97018	1.33281	0.741519	0.715133	1.17163	1.19531	0.967615	0.944463	1.27251	0.95766	1.33888	0.971578	1.23979	0.821801	0.691124	0.862218
"TR103277|c0_g1"	1.52063	1.57284	1.80176	0.804281	3.18136	0.440082	1.10134	0.859783	0.198485	1.30183	2.65286	1.53226	0.77514	0.582947	0.941048	0.633472	0.345562	0.456468
"TR103280|c0_g2"	13.0423	11.6514	12.8301	8.13473	13.5387	9.7368	13.919	7.40253	8.48524	7.65781	12.8761	9.00201	7.44604	5.8489	8.72336	8.23513	6.34578	6.21304
"TR103289|c0_g1"	17.4482	26.6348	22.5319	27.3685	22.0064	21.8207	14.6454	52.7194	26.7211	48.7292	23.0777	41.6719	52.0048	40.3593	46.7238	27.9755	28.1005	58.5547
"TR103289|c0_g2"	39.3414	35.4923	36.3719	42.1443	41.4772	43.4947	44.569	45.4427	36.9927	45.2832	38.24	38.3611	44.2769	34.8408	41.5704	36.262	33.4881	45.6468
"TR103293|c0_g2"	931.502	853.948	1074.19	1243.81	673.156	755.363	931.59	1275.58	1670.03	1128.53	1003.02	1025.52	1468.94	1557.96	1491.96	1163.04	1131.75	1763.97
"TR103299|c0_g1"	1.67659	2.5869	1.66317	2.11411	2.0332	1.77866	1.80432	1.67763	2.97728	1.73577	2.04896	1.61434	1.59726	1.7877	1.59829	1.98602	1.88488	1.19189
"TR103300|c0_g1"	8.85083	9.23008	8.11784	7.97387	10.3574	9.8835	8.83412	6.27013	6.37634	6.84097	8.97228	6.75835	6.43601	6.85934	7.99144	8.20089	7.91651	4.86899
"TR103305|c0_g1"	2.31993	2.33856	2.21756	1.65452	0.837199	0.95351	2.90565	1.95024	2.20815	2.14419	2.28621	2.84562	2.74822	1.86543	2.34515	1.69496	2.18332	2.00339
"TR103330|c0_g2"	17.9941	18.4602	17.2257	17.6252	17.0549	17.0898	17.8557	14.9938	19.005	16.7706	17.621	15.6509	16.231	15.8561	15.1016	16.4189	16.0372	14.6577
"TR103334|c0_g1"	1.07224	1.36589	1.54437	5.05548	1.69832	1.32024	1.45283	2.72614	2.72917	3.49707	2.56659	2.02477	3.61732	3.61427	2.55427	2.82494	2.3561	1.97803
"TR103338|c0_g1"	2.65135	2.37995	2.96994	1.53962	2.91824	2.91554	2.81192	1.6986	1.31496	1.32735	2.07053	0.95766	1.22143	1.18532	1.65804	1.26694	1.61786	0.862218
"TR10333|c0_g1"	5.24422	6.41552	5.84088	5.10144	5.23848	3.99741	5.0146	3.27137	6.10342	2.01656	4.65868	2.62673	3.38243	4.91618	4.34675	5.80397	5.48187	4.13357
"TR10334|c0_g1"	1.94952	1.46936	1.52457	1.30983	1.41128	1.85201	1.68715	1.04852	1.1661	0.561573	1.53133	0.902937	1.01003	0.854988	0.941048	1.06149	1.11522	0.659343
"TR103354|c0_g1"	1.44265	0.827809	0.98998	1.0111	0.932879	1.52195	1.38253	1.15337	0.694698	1.48051	0.927423	1.25864	0.963052	1.1076	1.22486	0.958768	1.02098	0.989015
"TR103417|c0_g1"	1.54012	1.49006	1.18798	1.30983	1.48304	1.4486	1.38253	0.754932	1.53826	0.816833	1.72544	1.06711	0.751651	1.20476	1.15017	1.48951	1.46078	0.912937
"TR103430|c0_g1"	1.15022	1.44867	1.54437	2.18305	1.38736	0.971847	0.96074	1.86636	2.13372	2.22076	1.87641	1.55962	2.02006	3.03132	1.01573	2.41404	2.24615	2.81489
"TR103435|c0_g2"	3.2557	2.77316	2.17796	2.87243	6.57799	1.04519	1.42939	2.89391	3.69679	3.29286	5.67238	3.94009	3.218	4.02233	2.53934	5.08489	3.2043	5.12259
"TR103438|c0_g1"	2.80731	4.07696	3.78172	5.00952	3.89896	3.594	2.67133	4.42474	6.0538	4.67126	3.62342	2.572	4.04012	5.46027	3.06214	4.26309	5.23055	5.68049
"TR103454|c0_g1"	14.6799	22.5371	15.8595	22.1752	23.3698	21.8941	15.2078	18.8104	18.3847	20.7016	17.3407	18.5239	18.6034	22.8126	18.4027	22.24	30.8807	18.6391
"TR103456|c0_g1"	1.2087	1.07615	1.18798	1.60856	0.885039	1.33858	1.40596	1.5518	1.66231	2.27182	1.42349	2.7909	2.48984	1.51566	2.24059	1.59224	1.36654	2.05411
"TR103459|c0_g1"	0.682333	1.44867	1.14838	2.32093	0.837199	0.788479	0.749846	2.09703	2.3322	2.88444	1.22937	1.36809	1.83215	3.84745	1.34435	2.73934	2.85874	2.4345
"TR103462|c0_g1"	102.935	121.936	118.936	140.496	129.287	129.861	107.978	134.609	100.136	145.983	109.759	120.173	130.223	151.178	110.849	127.002	142.23	128.445
"TR103463|c0_g1"	0.682333	0.47599	0.51479	0.712363	0.980719	1.19189	1.12477	1.74054	0.37216	1.35288	1.0784	1.50489	1.26841	0.757831	1.37423	0.993009	1.02098	1.44548
"TR10346|c0_g1"	1.30618	1.46936	1.58397	1.30983	1.57872	1.70532	1.3591	0.922694	1.68712	1.2763	1.31565	1.34072	1.19794	1.61282	1.22486	1.67784	1.2723	0.811499
"TR103470|c0_g1"	21.4058	17.1357	20.3738	21.3709	17.1267	16.228	19.66	22.3544	23.5453	23.2032	22.6895	26.6777	22.4086	24.8141	21.4649	20.3738	22.3359	20.9468
"TR103474|c0_g1"	10.0011	7.45029	7.93964	6.41127	7.82183	6.80293	8.50607	5.09579	4.36667	4.56916	8.47621	4.65149	4.5099	4.35267	6.31846	5.46155	5.1206	4.23501
"TR103475|c0_g2"	18.3255	14.8799	15.4833	12.7996	16.1699	18.1167	17.9026	17.4683	11.1896	14.4988	15.2054	17.6209	16.5128	10.8817	17.626	14.022	12.5188	14.7591
"TR103476|c0_g1"	1.67659	1.40728	1.70277	0.988117	2.1528	1.92536	1.40596	0.880754	0.967615	0.867885	1.31565	0.930299	0.798629	0.777262	1.18004	0.873163	1.17805	0.608624
"TR103479|c0_g2"	2.49539	3.39402	2.45515	2.02219	2.67904	2.87887	2.46043	1.36307	1.6375	1.50604	2.26464	1.8606	1.76168	1.49623	2.55427	1.9689	1.13093	2.10483
"TR103480|c0_g1"	87.4946	82.2636	80.3666	80.9566	83.7678	82.8637	83.5844	129.785	85.9689	107.031	84.0935	105.507	117.351	81.2628	110.999	82.1801	79.2594	141.454
"TR103483|c0_g1"	2.88529	3.66306	2.65315	3.4699	3.56408	3.19059	3.23371	2.51644	2.3322	2.22076	3.38617	2.35311	2.34891	3.28393	2.71858	3.9378	3.56557	2.1809
"TR103487|c0_g1"	6.43343	13.9486	6.47447	8.80113	6.45839	19.9687	4.89743	15.2245	203.423	3.95653	11.7977	5.28081	7.65744	3.78915	6.9757	5.27322	8.15212	8.16571
"TR103489|c0_g2"	3.95753	4.24252	4.21731	3.72267	4.01856	5.13428	4.00699	2.78905	4.51554	3.1397	3.66656	3.47494	3.03009	3.14791	3.43557	2.82494	3.07864	2.71345
"TR103492|c1_g1"	68.0968	59.1677	65.2595	51.2901	68.6743	73.0719	71.4463	57.4377	43.9645	52.6347	60.5844	58.9919	53.0853	44.8869	57.8819	53.1774	53.0752	44.81
"TR103498|c0_g1"	3.35318	2.66969	4.09852	4.38908	2.72688	2.60382	4.21788	3.08264	4.21781	4.77337	6.19001	5.11664	2.41938	5.30481	3.36089	6.28335	3.78548	4.4886
"TR103502|c0_g1"	1.32568	0.848505	1.38597	1.33281	1.65048	2.18207	1.59342	1.67763	0.446592	1.65919	1.03526	1.66907	1.57377	0.718968	2.03147	1.2327	1.16235	1.4962
"TR103503|c0_g1"	0.8188	1.01407	0.732585	1.58558	0.765439	0.916837	0.60925	1.06949	1.14129	1.48051	1.01369	1.17655	1.47981	2.11804	1.06055	1.38679	1.52361	1.47084
"TR103506|c0_g1"	0.604352	1.57284	0.712786	2.73456	1.10032	2.21874	1.73402	24.8289	2.08409	40.3822	1.25094	28.9213	22.3381	4.52755	25.9012	2.20859	1.52361	19.5267
"TR10350|c0_g1"	23.6867	24.2755	24.7495	26.0587	24.5897	24.3328	24.6981	33.8461	21.2875	31.8565	24.3934	30.18	31.8747	26.8544	33.6238	25.8867	23.7181	37.9883
"TR103510|c0_g1"	1.05274	1.22102	1.14838	0.988117	1.45912	0.990183	0.702981	0.566199	0.917994	1.48051	1.63917	0.62932	0.587227	0.641241	0.49293	0.890284	0.59688	0.532546
"TR103516|c0_g1"	0.877285	0.558771	0.732585	4.59589	2.94216	1.22856	0.984173	0.901724	6.47558	1.9655	3.60185	0.875575	1.36237	8.29727	0.49293	6.84834	5.21485	0.583265
"TR103518|c0_g1"	7.09626	4.53226	6.35567	4.84867	4.3056	5.22597	6.51429	3.29234	3.77122	3.75233	5.95276	2.62673	4.2985	2.40951	4.89942	3.88643	3.42421	2.45986
"TR10351|c0_g1"	9.02629	11.4652	9.60281	10.7774	10.4291	8.14151	7.52189	11.1143	13.1496	10.5933	9.81343	10.4795	10.4057	14.3599	9.64948	11.0087	12.5659	13.973
"TR103521|c0_g1"	101.044	88.5135	92.5433	74.7752	80.9691	86.5494	93.3324	80.9035	87.8297	78.5436	81.8073	84.5751	83.0339	72.0133	80.6612	73.7224	75.3325	87.4897
"TR103522|c0_g1"	3.11924	3.72514	3.86092	3.81459	4.04248	4.23578	3.46804	3.75369	5.43353	3.54812	4.22732	3.61175	3.75825	4.93562	3.89863	4.09188	4.58655	4.00678
"TR10352|c0_g1"	1.36467	1.20032	1.34637	0.758322	0.980719	1.11854	1.38253	0.692021	1.11648	0.689203	1.25094	1.09447	1.03352	0.835557	0.98586	0.856043	1.09952	0.963655
"TR103538|c0_g1"	4.54239	3.31124	3.66293	3.19414	3.588	3.66735	4.82713	2.30674	2.85322	1.81235	4.63712	2.76353	2.27844	1.61282	2.86796	2.84206	2.51318	1.59764
"TR103539|c0_g1"	69.325	84.4366	70.645	116.207	73.0038	75.364	66.4551	108.71	114.551	128.064	80.8583	107.532	116.529	136.526	97.4358	111.183	110.281	123.88
"TR103541|c0_g1"	5.06876	5.33937	4.8905	4.52695	5.52552	7.05964	6.0925	5.38937	4.16819	6.07519	4.24889	5.06192	5.30853	5.12993	4.9293	4.99929	5.13631	4.91971
"TR103542|c0_g1"	1.57911	1.42797	1.08898	1.12599	1.26776	1.32024	1.0779	0.985605	1.24053	0.969989	1.31565	1.01238	1.01003	1.63225	0.866362	1.67784	1.50791	1.11581
"TR103548|c0_g1"	0.740819	0.703638	0.910782	0.988117	0.669759	0.678459	0.773279	2.13897	0.272917	1.65919	0.32352	1.80587	2.02006	0.952146	1.94184	1.09573	0.958149	1.74979
"TR103552|c0_g1"	4.52289	3.51819	3.68273	3.99843	4.13816	4.45583	4.03042	4.99094	1.78637	4.74784	3.70969	4.56941	4.60386	3.3228	5.4521	4.55415	4.41377	5.22403
"TR103558|c0_g1"	2.80731	3.26985	2.87094	2.4588	3.03784	3.08057	2.71819	2.49547	2.58031	2.90997	2.67443	2.54464	2.3724	2.35122	2.37503	2.80782	2.30898	1.97803
"TR103560|c0_g1"	2.22246	2.09022	2.23735	2.09113	1.86576	1.72365	3.21028	2.4745	2.8036	2.4505	3.21363	1.83324	3.35894	2.35122	2.91277	2.44828	3.97396	3.72782
"TR103576|c0_g2"	4.40592	4.18044	4.51431	4.29716	3.51624	3.35562	4.28818	4.48765	4.39148	5.61573	3.34304	5.74596	4.97968	4.11949	2.71858	4.26309	5.16772	4.03214
"TR103583|c0_g2"	3.95753	2.73177	3.18774	3.33202	2.55944	3.06223	3.86639	1.97121	1.66231	3.1397	2.91168	2.9277	2.86567	2.87587	3.73432	2.73934	2.41893	2.86561
"TR103585|c0_g1"	1.13072	1.03476	0.97018	1.53962	1.10032	1.15521	1.05447	1.97121	0.694698	1.50604	0.754879	2.10685	1.45632	1.63225	1.59829	1.48951	1.11522	2.02875
"TR103593|c0_g1"	11.5412	9.95441	12.3154	9.97308	10.7401	10.1035	11.6929	13.2952	12.2565	13.5543	11.3016	13.7629	13.0599	11.212	12.5473	10.0499	10.2255	13.1361
"TR103595|c0_g2"	0.799304	1.46936	1.10878	1.14897	1.17208	1.1002	0.984173	1.17434	1.29015	1.22525	1.25094	1.01238	1.36237	1.24362	1.44892	1.33543	1.36654	1.29333
"TR1035|c0_g1"	19.8072	18.7499	18.275	17.3725	18.4184	19.5653	18.0432	13.7356	12.2068	14.9838	14.7956	14.6112	13.5767	17.2164	14.6236	16.4703	17.0268	12.5275
"TR103622|c0_g1"	1.01375	1.57284	1.06918	1.40175	1.38736	1.26523	0.773279	1.25822	1.19091	1.22525	1.50976	1.12183	0.892585	1.43794	0.731926	1.26694	1.9163	1.01437
"TR103630|c0_g1"	1.2282	1.26241	1.38597	1.44771	1.41128	1.66864	1.2888	1.06949	1.26534	1.12315	1.20781	0.95766	0.77514	1.49623	0.82155	1.30118	1.22517	1.06509
"TR103632|c0_g1"	1.16971	1.13824	1.32657	1.14897	1.74616	1.30191	1.31223	0.65008	1.1661	0.663677	1.18624	1.17655	0.634205	0.699536	0.82155	1.40391	1.13093	0.583265
"TR103645|c0_g1"	3.08025	2.79386	2.69275	8.29558	3.75544	2.73217	2.64789	5.53617	2.70436	3.93101	4.55084	4.45996	4.58037	4.95505	7.67776	5.82109	2.04196	7.53173
"TR103652|c0_g1"	0.350914	0.4346	0.574188	0.321712	0.50232	0.531765	0.328058	2.81002	0.39697	3.42049	0.409792	1.58698	1.73819	0.427494	1.82235	0.428021	0.282733	1.67372
"TR103654|c0_g1"	7.3497	9.27147	7.20705	8.29558	6.43447	6.8396	7.75622	9.08015	10.619	7.78544	9.10169	7.38767	8.83189	8.80249	8.03625	9.17678	8.3092	11.2088
"TR103666|c0_g1"	3.48965	2.56621	3.38573	2.6886	3.4684	3.31895	4.10072	3.16652	2.08409	3.26733	3.12736	3.858	2.98311	2.62326	3.37582	2.96191	2.81162	2.1809
"TR103682|c0_g1"	4.05501	3.0422	3.88072	3.12521	2.55944	2.6955	3.49147	2.55838	3.54792	2.93549	3.62342	2.95507	2.77171	2.17633	2.86796	2.77358	2.10479	2.89097
"TR103685|c0_g1"	15.5377	11.5066	14.1567	9.97308	14.1606	12.0289	16.2154	9.79314	7.59206	8.09175	12.531	8.48213	7.46953	8.70534	8.91755	9.94722	10.2255	7.22741
"TR103689|c0_g1"	2.69034	3.18707	3.00954	4.66483	2.6312	3.20893	3.06968	3.56496	4.24262	3.47154	3.06265	3.25605	3.49987	4.97448	3.12189	4.38294	4.99494	4.00678
"TR103691|c0_g1"	90.7308	79.7594	85.8511	78.4978	89.2215	90.1984	94.9024	98.3299	80.0888	90.2855	81.8505	95.1914	92.6409	76.5992	90.0867	80.7762	85.0868	94.4128
"TR103706|c0_g1"	3.04126	3.4975	2.91054	6.22743	2.17672	1.48528	2.67133	4.99094	5.28467	5.76888	5.34886	4.54205	9.51308	6.02378	7.03545	6.26623	5.37192	7.63316
"TR103712|c0_g1"	1.77407	2.48343	1.30677	2.27497	1.36344	1.46694	1.10134	1.00658	2.23296	1.50604	1.91955	1.39545	1.7147	1.70998	1.77753	1.66072	1.50791	1.87659
"TR103762|c0_g1"	3.08025	3.37332	3.38573	3.53884	4.23384	3.64901	3.44461	3.48107	1.91042	3.11417	2.99795	3.72119	2.81869	3.38109	3.43557	3.95492	4.20957	3.09384
"TR103782|c0_g1"	1.48164	0.765724	1.10878	0.804281	0.980719	1.02686	1.00761	0.964635	1.01724	0.714729	1.12153	1.06711	0.892585	0.854988	1.4041	1.07861	0.89532	0.532546
"TR10378|c0_g1"	8.55841	10.1821	8.37523	7.76706	7.46303	7.31636	7.4516	8.99627	11.9835	9.34252	8.41151	9.19354	9.23121	10.7457	8.54412	9.62192	9.28305	11.8935
"TR10379|c0_g1"	0.955266	1.55214	1.02958	1.17195	1.4352	1.43027	0.749846	1.19531	1.31496	1.50604	0.970559	0.985022	1.43283	1.36021	1.15017	1.36967	1.19376	1.16653
"TR103805|c0_g1"	0.214448	0.269038	0.138597	0.43661	0.16744	0.256714	0.304625	1.65666	0.173675	1.68472	0.301952	1.58698	1.26841	0.388631	1.29954	0.496505	0.471221	1.39476
"TR10381|c0_g1"	2.78782	1.44867	2.11856	1.5626	2.29632	1.35692	2.2964	1.44695	1.26534	1.60814	2.04896	1.53226	1.80866	0.582947	2.01653	1.28406	0.89532	0.78614
"TR103833|c0_g2"	0.545866	0.848505	0.574188	0.735343	0.741519	0.733469	0.515519	1.61472	1.06686	1.09762	0.819583	1.14919	1.76168	1.51566	1.37423	1.31831	1.03669	1.95267
"TR103835|c0_g1"	29.0674	20.1572	22.9675	29.5516	28.7518	24.3879	28.9394	64.987	19.9726	52.0731	27.2404	72.2623	64.9003	25.3582	57.7624	28.5747	27.5664	68.242
"TR103836|c0_g1"	8.22699	6.64317	6.63287	5.74486	6.84111	8.14151	9.34964	5.45229	4.71402	4.72231	5.90963	5.55443	4.81526	3.45882	5.66122	6.02654	5.68607	3.47423
"TR10386|c0_g1"	50.9995	42.715	44.6679	41.8226	40.8792	44.87	49.8179	61.1704	51.5565	56.1573	46.6947	58.6362	59.9206	41.3115	59.2263	41.1585	41.1847	59.6705
"TR103876|c0_g1"	37.2749	31.8707	33.1841	26.5413	29.4694	34.9865	33.9305	23.0674	23.7686	21.6205	28.3188	24.0783	22.667	20.1505	22.6748	25.4587	23.6867	19.8564
"TR103888|c0_g2"	0.545866	0.745029	0.415792	0.735343	0.717599	0.641786	0.328058	2.07606	1.51345	2.11866	0.776447	1.97004	1.80866	1.12703	1.77753	1.36967	0.926735	1.623
"TR103897|c0_g1"	1.2087	1.53145	1.30677	1.05706	1.38736	1.54029	1.24193	1.50986	1.53826	1.14867	1.25094	0.738767	0.704672	1.02987	1.32942	1.48951	1.2723	0.836858
"TR103916|c0_g1"	2.33943	1.61423	1.56417	1.35579	1.41128	1.43027	2.48387	2.60032	1.26534	1.37841	2.67443	4.35051	1.9261	1.4185	2.85302	1.57512	1.2723	0.76078
"TR103923|c0_g1"	104.962	387.829	262.048	244.892	58.8671	120.417	105.752	165.728	191.985	255.796	106.524	185.348	333.686	237.939	273.262	131.248	314.242	177.389
"TR103923|c0_g2"	300.032	830.976	411.376	865.108	332.416	467.898	303.289	482.276	678.1	793.91	348.15	433.793	789.022	596.413	540.759	605.719	798.735	736.765
"TR103929|c0_g1"	2548.73	5105.72	4124.08	3216.87	2085.08	3194.96	2865.44	2310.7	3150.21	2106.18	2372.59	2097.88	3410.99	3352.12	2951.83	2724.87	3268.55	2996
"TR103932|c0_g1"	1.94952	2.79386	2.75214	3.76863	3.2292	1.92536	1.89805	2.01315	4.6644	2.52708	2.99795	2.65409	2.34891	4.35267	2.95758	4.29733	3.53416	3.32207
"TR103933|c0_g1"	3.58712	4.22183	3.22733	4.0214	3.63584	2.73217	3.39774	2.99876	3.99451	3.26733	3.94694	3.22868	3.73476	2.5844	3.51026	3.88643	3.56557	3.62639
"TR103939|c0_g1"	11.0928	9.39564	10.3552	8.68623	9.95071	12.0472	11.3883	7.4235	6.92217	6.9686	8.95071	8.40005	6.83532	8.18069	6.61721	9.1939	9.8014	5.47762
"TR10393|c0_g2"	0.935771	0.889895	1.18798	1.12599	0.741519	0.696796	0.749846	0.901724	1.14129	1.30183	1.38035	0.848213	0.845607	0.62181	1.23979	0.958768	0.989564	0.912937
"TR103941|c0_g1"	2.90479	2.42134	3.44513	1.88432	2.08104	2.29209	2.39013	2.39062	1.48864	2.39945	3.2352	2.2163	2.34891	1.88486	2.6439	2.32844	2.73308	1.4962
"TR103948|c0_g1"	1.24769	1.3038	1.36617	1.08003	0.956799	0.916837	1.17163	0.775902	0.967615	0.612625	1.16467	0.492511	1.01003	0.718968	0.866362	0.993009	0.722539	0.583265
"TR103950|c0_g1"	4.26946	3.08359	3.48473	3.42394	3.97072	3.83238	3.28058	2.76808	3.64717	2.88444	3.40774	3.11924	2.5838	2.64269	3.34595	2.82494	2.7645	2.89097
"TR103954|c0_g1"	38.6395	38.2241	37.6588	39.2489	42.2666	39.6807	40.3042	60.4155	42.6743	52.8133	40.6988	54.6961	54.1658	46.3248	52.6987	42.3912	41.6245	61.0146
"TR103955|c0_g1"	3.2557	3.53889	3.30653	3.72267	2.08104	2.01704	3.04625	2.93585	3.99451	2.68023	3.3646	2.54464	3.42941	3.28393	3.09201	2.75646	3.4085	4.00678
"TR103964|c0_g1"	6.25797	5.60841	5.66269	6.11254	7.19991	7.22467	6.53772	8.4091	4.76364	6.8665	5.56454	7.79809	7.28161	7.94751	7.0952	6.02654	7.72802	8.59682
"TR103994|c0_g1"	11.8336	10.2855	10.87	10.2948	9.71151	9.84682	13.4738	8.59783	5.73126	9.64884	9.87813	9.00201	7.39906	7.6949	8.57399	9.81025	8.34061	8.79969
"TR1039|c0_g1"	4.23046	3.55958	3.74212	2.96435	3.49232	4.16244	5.06146	2.83099	3.57273	2.47602	3.70969	2.32575	2.48984	2.5261	2.9277	3.71523	3.22001	2.05411
"TR104007|c0_g1"	2.51488	1.22102	1.60377	1.0111	3.87504	1.83367	2.13237	7.15088	2.65474	2.11866	3.42931	6.45737	1.76168	5.49913	2.80821	3.27008	2.01054	5.02115
"TR10400|c0_g1"	0.935771	1.65562	0.910782	1.08003	0.956799	0.880163	0.913875	1.17434	1.36459	1.35288	1.40192	1.03975	1.26841	1.36021	1.10536	1.43815	1.02098	1.14117
"TR104037|c0_g1"	1.94952	1.2831	1.60377	0.965137	0.717599	0.8985	1.92148	0.419407	1.01724	0.51052	1.35878	0.711405	0.634205	0.641241	0.836487	0.975889	0.801076	0.431109
"TR104095|c0_g1"	1.28669	2.33856	1.38597	3.19414	1.65048	0.971847	1.2185	2.09703	1.83599	1.22525	2.30777	2.2163	2.39589	2.39008	2.98745	1.69496	1.31942	1.19189
"TR104099|c0_g1"	1.01375	1.05546	0.831583	1.05706	1.24384	1.13688	0.937308	0.859783	1.24053	0.638151	1.05683	0.601958	0.728161	0.952146	0.866362	1.16422	1.09952	0.557906
"TR104101|c0_g1"	15.9081	13.8451	14.8893	13.3051	13.4669	12.8357	16.8012	15.8326	14.2165	15.9282	14.1917	17.7851	16.8182	14.632	15.5497	15.0664	15.189	15.5706
"TR104117|c0_g2"	9.92307	9.89232	10.9888	30.218	18.8489	11.4238	14.8563	21.222	13.621	19.3487	20.7268	18.0314	19.4255	31.7317	18.9554	26.4175	33.5823	29.5944
"TR104124|c1_g1"	0.799304	0.703638	1.04938	1.03408	1.26776	1.54029	1.12477	1.17434	0.76913	1.02104	0.970559	1.23128	1.83215	0.991009	1.04561	1.06149	1.20947	1.72444
"TR104126|c0_g1"	178.225	230.028	205.203	284.601	177.725	225.487	179.119	172.607	244.385	192.313	203.494	155.606	188.007	266.523	194.483	242.294	262.297	191.184
"TR104144|c0_g2"	1.6181	2.173	2.09876	1.88432	1.3156	1.22856	1.12477	1.95024	1.26534	1.25078	1.50976	1.75115	1.78517	1.86543	2.01653	1.09573	1.6964	1.44548
"TR104144|c0_g3"	23.4723	20.3434	21.3044	17.5793	19.1838	20.042	21.5346	17.2376	19.1042	19.8082	21.3739	20.3298	19.402	16.3614	18.5073	18.3878	17.6551	20.3636
"TR104145|c0_g1"	1.83255	1.80049	1.42557	2.66562	2.58336	2.71384	1.85118	2.74711	2.70436	3.36944	2.24307	3.55702	2.98311	2.64269	2.85302	2.43116	2.10479	2.89097
"TR104151|c0_g1"	128.902	124.275	130.242	110.876	113.787	124.286	129.77	108.291	103.088	108.23	115.302	101.102	115.496	108.525	102.335	107.587	111.711	114.726
"TR104158|c0_g1"	2.57337	3.78723	3.54413	3.37798	3.89896	3.61234	2.83536	2.81002	3.4983	2.70576	3.53715	2.59936	2.34891	3.88631	2.19578	3.66386	3.72265	2.73881
"TR104162|c0_g1"	2.33943	1.63492	2.53435	2.66562	1.74616	2.01704	2.15581	1.71957	2.5555	1.83787	2.80384	2.32575	1.90262	1.36021	2.21072	1.9689	2.05766	1.47084
"TR104168|c0_g1"	2.12498	1.77979	2.15816	1.70048	1.84184	2.1454	1.94491	1.00658	0.992426	1.37841	1.72544	0.684043	1.17445	1.01044	1.25473	1.18134	1.0681	0.431109
"TR104169|c0_g1"	4.21097	5.48424	5.1677	5.53805	4.71224	4.62086	3.86639	6.06042	5.78088	6.07519	4.65868	5.0072	5.56691	6.39298	4.85461	5.03353	5.9688	5.65513
"TR104171|c0_g1"	1.69608	1.26241	1.60377	1.35579	1.6744	1.76033	1.52312	1.42598	1.24053	1.78682	1.48819	1.50489	1.43283	0.893852	1.68791	1.1471	1.24088	1.19189
"TR104173|c0_g1"	1.98851	2.09022	1.66317	1.74644	2.08104	1.81534	1.61686	1.97121	2.10891	1.81235	2.35091	2.18894	2.3724	1.74884	2.21072	1.91754	2.01054	1.85123
"TR104178|c0_g1"	0.8188	1.15893	0.910782	1.21791	1.10032	0.586775	0.820144	0.964635	1.09167	1.07209	0.690175	0.656681	1.03352	1.0493	0.776738	1.33543	1.08381	0.862218
"TR104179|c0_g2"	6.66737	9.37494	7.08826	8.41048	9.47231	9.09502	6.35026	10.4013	6.7485	10.0062	7.57036	7.55184	8.12722	10.4153	7.30432	9.15966	10.2726	10.2705
"TR104181|c0_g2"	2.26145	1.7591	1.76216	1.44771	2.20064	1.88868	1.85118	1.65666	1.19091	1.71024	1.57446	1.45017	1.19794	1.20476	1.59829	1.50664	1.4922	1.24261
"TR104185|c0_g1"	51.1555	51.676	53.1421	45.0627	52.5283	52.4431	52.583	48.2947	50.6137	49.7757	52.7337	50.5371	47.1896	46.2277	48.2773	48.6403	48.8185	48.2335
"TR104190|c0_g1"	678.863	538.552	637.785	426.246	381.715	460.912	630.199	441.53	477.853	449.973	529.019	481.539	507.317	379.013	486.91	437.01	410.968	476.883
"TR104194|c0_g1"	4.58138	8.73339	5.40529	9.49052	4.92752	6.43619	3.86639	4.31989	9.72577	8.32148	5.43513	4.92511	7.72791	12.0281	4.12269	6.96819	8.84325	6.39056
"TR104203|c0_g1"	2.30044	2.00744	1.96016	1.76942	1.93752	1.55862	2.76506	2.18091	1.68712	2.09313	2.60973	2.02477	2.25495	1.61282	2.38996	1.83193	1.58644	2.3077
"TR104215|c0_g2"	65.6989	51.6967	57.9138	47.2228	63.4597	67.1674	68.5406	43.9328	36.0251	39.3356	50.8142	46.3234	38.0053	37.192	48.0831	44.908	49.0384	33.4743
"TR104245|c0_g2"	19.7682	15.418	17.6216	14.1783	14.8065	16.283	19.0508	18.7894	16.9953	16.3877	16.1544	19.9467	17.3584	13.9324	18.328	14.9636	15.1262	16.5343
"TR104251|c0_g1"	118.122	104.325	118.461	140.772	83.8156	108.7	106.642	175.626	193.498	191.445	129.041	167.372	220.234	161.554	127.4	131.813	145.906	174.701
"TR104252|c0_g1"	9.20175	9.1059	9.26621	9.09986	8.49159	8.41656	9.37308	9.16403	9.89945	7.53018	9.94284	9.65869	9.11376	8.54988	8.99224	8.42346	9.75427	8.92649
"TR104253|c0_g1"	13.2373	12.2102	13.1073	10.2488	11.1228	10.837	12.888	9.08015	12.1572	11.1804	12.531	10.3427	9.0433	11.0177	10.1872	11.5052	10.9952	8.79969
"TR104256|c0_g1"	17.5847	16.4734	16.6119	17.6712	17.1985	17.7133	16.52	19.6492	17.3426	19.5019	16.8015	17.3747	19.4959	18.6932	20.5836	18.4563	16.4927	20.3382
"TR104261|c0_g1"	6.141	5.52563	5.90028	4.34312	5.0232	6.94962	6.84235	3.64884	3.92008	2.34839	6.03903	3.47494	2.63078	3.01189	3.46545	3.40705	4.00538	2.35842
"TR104262|c0_g1"	47.6658	45.7158	49.3208	46.0738	42.6732	44.8883	46.8185	53.1178	43.5179	54.1662	44.0202	52.726	54.8705	42.7883	59.2113	42.1173	42.7083	58.149
"TR104265|c0_g1"	3.52864	3.4561	3.32633	2.82647	3.63584	3.30061	3.91326	3.92145	3.00209	3.57364	2.99795	3.00979	3.52336	2.9536	3.59988	3.16736	3.12577	3.27136
"TR104266|c0_g1"	70.6117	64.4243	70.7638	57.7014	59.4651	67.3692	77.5856	47.3091	64.5077	44.9258	58.2982	44.4902	43.9481	56.5264	43.3928	57.3377	62.4682	39.6874
"TR104269|c0_g1"	5.7121	4.05627	4.8113	4.09034	3.06176	2.47546	6.04563	5.07482	2.72917	5.28389	4.3136	5.88277	6.24809	3.53654	5.24298	3.56114	3.76977	5.93409
"TR104269|c1_g1"	51.7598	55.3184	50.588	57.8393	51.2844	44.5949	46.7014	61.6737	58.3546	66.3932	52.5827	59.4844	65.2057	61.8895	51.8323	56.807	52.1799	84.2184
"TR104270|c0_g1"	2.39791	2.13161	2.29675	2.25199	2.22456	2.47546	3.11655	2.18091	2.23296	3.0376	2.1568	1.97004	2.20797	1.7877	2.49452	2.0545	2.16762	1.74979
"TR104271|c0_g1"	1.73508	1.63492	1.60377	1.53962	1.9136	2.16373	1.33566	1.19531	0.843562	1.09762	1.53133	0.79349	1.12748	1.43794	1.26967	1.79769	1.47649	0.78614
"TR104273|c0_g2"	7.33021	6.24996	6.71206	5.90572	6.50623	6.56455	6.25653	4.11018	4.68921	3.39496	6.23315	4.24107	4.0871	5.24652	4.37662	5.54716	5.19914	3.246
"TR104276|c0_g1"	235.424	309.953	253.019	296.573	281.442	317.629	246.184	303.692	262.273	318.105	250.9	216.486	291.499	334.845	251.454	333.497	376.207	325.513
"TR104278|c0_g1"	40.9595	53.8697	47.5388	57.3797	37.0999	52.0947	48.037	56.2634	50.9363	64.8361	39.5988	50.2361	73.4034	48.7732	59.5698	51.3626	55.337	73.8971
"TR104281|c0_g1"	4.01602	3.82862	3.82132	5.33123	5.19064	3.68568	4.35848	4.73929	6.25228	5.36046	4.89593	5.52707	4.7213	4.66357	4.66043	5.37595	5.79602	3.90534
"TR104282|c0_g1"	15.0113	14.5694	14.7111	12.4319	15.1892	16.7231	16.2857	6.64759	12.3061	6.99413	14.1917	7.33294	7.7514	10.9983	7.7375	11.6079	11.6235	5.90873
"TR104283|c0_g1"	54.5087	53.6834	56.1715	62.665	55.303	60.8413	54.1061	74.2769	62.0266	61.4922	54.9983	63.2329	67.6251	68.7877	68.8309	59.8887	71.8612	68.4956
"TR104286|c0_g1"	2.63186	3.62167	3.06894	7.00873	3.51624	3.37396	2.5776	2.81002	5.45834	4.03311	4.24889	2.70881	3.38243	7.42285	2.43477	5.59852	6.34578	4.33645
"TR104293|c0_g1"	10.6249	11.134	10.2364	9.09986	11.8643	10.2136	11.6226	8.99627	10.4205	8.44911	12.0996	7.3603	8.57351	7.50058	9.60466	10.8033	9.73857	8.47002
"TR104294|c0_g1"	40.1017	35.037	37.2232	29.6895	36.6693	39.8824	41.8742	20.6767	37.0671	22.9734	32.0931	23.5858	22.479	28.8364	20.0159	33.4028	31.7446	22.1894
"TR104296|c0_g1"	286.482	296.852	297.113	339.361	324.331	272.612	285.293	321.559	249.893	331.047	291.923	307.655	311.724	337.643	284.361	324.235	313.66	329.393
"TR104298|c0_g1"	2.4564	1.09685	1.74236	0.988117	2.48768	1.50361	2.13237	1.50986	1.26534	1.37841	2.19993	1.25864	1.33888	1.06874	1.44892	1.09573	1.64927	0.862218
"TR104301|c0_g1"	68.3308	60.4094	62.8043	63.814	59.2498	61.1897	66.338	82.2037	71.1569	78.467	66.5372	81.9484	87.0505	64.299	82.0205	61.772	63.7562	90.33
"TR104302|c0_g1"	34.2921	31.6844	32.3921	33.4121	28.2495	29.2838	32.4777	29.3375	38.5557	26.8789	32.999	27.1155	30.8177	30.7796	30.3077	32.307	30.111	26.8048
"TR104306|c0_g1"	28.3851	23.4891	25.6405	22.382	24.9964	25.433	26.807	21.2429	26.2	24.4029	24.5444	26.4041	21.6334	21.0249	22.3163	23.0618	22.7757	21.5554
"TR104308|c0_g2"	1.15022	1.65562	1.78196	1.93027	1.93752	2.1454	1.61686	2.20188	1.53826	1.99103	1.38035	2.18894	2.27844	1.94316	2.12109	1.79769	1.79064	2.35842
"TR104309|c0_g1"	3.95753	3.26985	3.30653	2.43582	3.44448	4.25412	3.63207	1.5518	2.58031	1.63367	2.86854	1.72379	1.94959	2.72042	2.12109	2.61949	3.6284	1.3694
"TR104310|c0_g1"	16.415	14.1348	15.1269	13.7417	17.1028	17.4932	15.9811	11.9531	7.74092	12.8141	12.6173	11.875	10.805	13.0969	12.7415	13.7309	13.6654	11.0567
"TR104313|c0_g1"	3.95753	3.58028	3.42533	4.59589	3.92288	4.25412	3.7258	5.22161	4.16819	4.64574	4.03321	3.88536	4.53339	4.0612	5.63135	3.68098	5.35621	5.35082
"TR104314|c0_g1"	2.00801	2.09022	2.15816	1.97623	2.12888	2.18207	2.03864	2.28577	1.93523	1.68472	2.54502	3.06451	2.5838	2.35122	1.95678	2.20859	2.18332	1.97803
"TR104315|c0_g1"	9.06528	7.63654	8.07824	6.98575	7.15207	9.00334	8.57637	4.88609	7.17028	6.48361	7.63506	5.60915	6.76485	5.8489	5.97491	6.43744	5.7489	5.52834
"TR104316|c0_g1"	95.7606	68.2322	79.4558	59.5857	75.4915	86.6411	87.3571	52.7194	56.1961	50.3373	71.8429	58.2257	52.592	39.3489	62.9456	49.9586	54.4889	47.777
"TR104317|c0_g1"	62.3068	93.6666	72.2883	107.291	71.9274	76.1524	62.8699	76.1852	123.383	87.0693	82.1309	70.5932	87.5203	129.375	66.68	101.304	103.213	91.4204
"TR104318|c1_g1"	1.96902	1.01407	1.32657	0.965137	1.3156	1.39359	1.82775	0.859783	1.33977	0.587099	1.40192	1.69643	1.22143	1.26305	1.0008	1.31831	0.769661	0.989015
"TR104319|c0_g1"	44.761	44.8673	43.7967	42.3282	41.6686	46.887	47.5449	37.0336	46.6192	39.259	44.3438	41.0973	37.3241	41.5058	36.1781	42.9733	45.8184	40.7018
"TR104320|c0_g2"	7.01828	5.93953	7.04866	6.50319	5.95608	5.97777	6.95951	5.97654	6.69887	6.10072	6.77234	6.86779	6.99975	6.41241	7.06533	6.4888	5.57611	6.97382
"TR104325|c0_g1"	10.5859	9.45772	10.7314	10.2259	11.649	10.4519	11.0602	10.6739	8.48524	8.7299	10.0507	8.09907	10.6171	9.46317	8.39474	10.1013	11.4193	9.10401
"TR104327|c0_g1"	5.04926	4.7806	5.82108	5.33123	4.85576	4.12576	4.75684	6.27013	5.78088	3.16523	5.26259	5.41762	6.03669	5.1105	4.51106	6.12927	6.51856	3.95606
"TR104328|c1_g1"	30.5685	34.499	30.0954	37.7782	35.6169	32.456	31.8685	38.2289	38.779	38.7996	36.5146	34.8041	40.5656	38.1247	37.9407	36.0565	34.8546	40.0931
"TR104329|c0_g1"	3.06075	3.16637	3.08874	3.92949	3.65976	4.03408	3.16341	6.58468	3.67198	6.38151	3.58028	6.89515	5.14411	3.59484	6.12428	4.05764	3.32996	6.18768
"TR104331|c0_g1"	42.5971	34.8094	39.7972	27.8741	32.6508	35.1699	39.0389	24.1788	29.1525	22.8458	34.3578	26.8966	27.2238	24.853	23.4216	27.8727	27.1737	23.8378
"TR104334|c0_g1"	2.30044	0.91059	1.60377	0.873219	1.4352	1.28357	1.10134	1.30016	1.31496	1.35288	1.57446	1.12183	0.986541	0.835557	1.31448	1.21558	0.942442	0.989015
"TR104335|c0_g1"	44.9755	51.9864	50.3108	47.8202	53.82	59.301	46.2327	45.7992	37.5137	43.9813	47.4064	44.326	47.3305	43.4684	46.0217	45.8839	52.227	40.8793
"TR104336|c0_g1"	29.7887	30.6703	32.3525	27.6443	26.0249	27.12	28.2833	26.4855	32.3531	25.3729	28.1462	29.277	28.5627	28.2535	25.468	27.8899	29.0586	30.9638
"TR104338|c0_g1"	1099.24	1814.6	1921.06	2658.75	1493.64	1612.84	1265.22	1841.43	2678.88	2446.69	1862.2	1289.72	1969.65	3019.76	1829.2	2105.88	2280.73	2419.05
"TR104339|c0_g1"	3.93804	3.78723	4.37571	3.355	4.56872	3.83238	4.70997	3.20846	3.05171	3.75233	4.01164	3.88536	3.38243	2.91473	3.85382	4.24597	3.67552	3.42351
"TR104341|c0_g1"	21.6202	21.9163	23.1853	20.2909	29.5173	23.361	21.3706	25.5628	27.3165	22.514	26.3992	22.2451	24.8984	22.016	25.707	20.0999	22.6186	22.2909
"TR104341|c1_g1"	51.7013	43.3772	46.7271	43.3163	51.715	57.3573	52.7236	46.3444	34.6357	46.4574	47.2123	48.7312	42.6327	38.1247	46.6043	43.213	43.0382	42.5276
"TR104343|c2_g1"	0.487381	1.03476	0.910782	1.12599	1.21992	1.02686	0.60925	0.419407	1.33977	0.38289	0.733311	0.246256	0.422803	1.39907	0.49293	1.02725	1.05239	0.431109
"TR104344|c0_g1"	57.8228	52.5452	54.6469	55.978	60.3501	59.1726	59.4253	46.2186	40.8135	46.7126	52.0435	47.3084	44.6058	43.5267	48.3221	50.1127	50.295	43.9731
"TR104345|c0_g1"	4.71785	4.26322	4.33611	3.76863	4.73616	5.29932	4.21788	4.1731	3.7216	3.93101	3.99008	4.37788	4.04012	3.57541	4.10775	3.35569	4.09962	3.9307
"TR104351|c0_g1"	6.33595	5.33937	6.53387	3.44692	4.32952	6.32617	7.26413	2.64226	2.40663	3.11417	3.68812	2.59936	2.65427	1.94316	3.48038	2.63661	3.26713	1.74979
"TR104361|c0_g1"	1.13072	2.1937	1.42557	2.36688	1.5548	1.57696	1.26537	1.6986	2.25777	1.50604	1.63917	0.930299	1.59726	1.94316	1.13523	2.03738	1.80635	1.59764
"TR104367|c0_g1"	20.8989	20.4883	22.5715	17.947	22.4848	26.6433	22.472	18.6217	17.293	18.0469	21.2013	18.7154	16.8652	15.9339	18.8956	18.9185	20.2782	13.5926
"TR104368|c0_g1"	265.174	290.789	256.979	513.775	275.75	227.302	231.421	503.833	426.396	631.871	404.637	550.983	702.136	508.446	758.126	495.067	401.088	708.768
"TR104371|c0_g1"	0.877285	1.15893	1.18798	0.735343	1.29168	1.33858	1.26537	1.9083	0.942805	0.995515	1.25094	1.12183	1.59726	0.738399	1.97172	0.513626	0.581173	1.67372
"TR104378|c0_g1"	2.80731	2.91803	3.34613	3.92949	5.95608	3.30061	2.03864	6.54274	0.248106	8.09175	1.87641	5.28081	6.06018	6.68446	6.22884	5.03353	5.37192	7.35421
"TR104380|c0_g2"	7.66162	5.1945	5.92008	4.87164	6.38663	6.87627	7.1704	4.36183	3.84565	3.67575	5.17631	5.03456	3.54685	4.11949	4.48118	4.45142	4.83787	3.16992
"TR104385|c0_g1"	19.4757	17.3633	16.4139	17.0278	18.6097	17.915	20.3396	17.0698	20.0718	17.8172	17.1897	18.4418	17.288	17.7216	17.0882	19.4835	19.9798	18.6391
"TR104391|c0_g1"	8.46093	7.8021	8.13764	8.82411	8.49159	8.25153	9.20905	10.1077	10.7182	9.67436	7.41938	9.68605	9.44261	9.56033	9.30592	8.32073	8.57622	9.58583
"TR104401|c0_g1"	22.5755	20.2192	21.3242	20.3138	18.6097	20.0604	20.902	21.2639	23.0739	23.7647	22.5817	23.3122	23.7709	20.5392	23.2872	21.11	20.0897	24.7761
"TR104412|c0_g1"	1.89104	2.31787	2.07896	2.64264	2.55944	2.09039	2.60103	2.4745	2.70436	2.52708	2.19993	2.572	2.65427	2.44838	2.21072	2.75646	2.21474	2.48522
"TR104420|c0_g1"	0.799304	1.17963	0.593988	1.26387	0.62192	0.880163	0.937308	1.1324	1.3894	1.25078	0.862719	0.875575	0.892585	1.67111	0.761801	1.36967	1.22517	1.03973
"TR10442|c0_g1"	2.8463	3.33193	2.77194	4.64185	2.55944	2.51213	2.74162	3.66981	3.79603	3.36944	3.2999	3.55702	3.47638	4.10006	3.73432	3.30432	3.67552	4.08285
"TR104433|c0_g1"	7.44718	9.51981	8.13764	9.9501	6.12352	5.15262	6.27996	7.50738	10.8423	7.47912	9.10169	7.82545	9.34865	9.34658	7.14001	9.26238	9.45583	9.61119
"TR104444|c0_g1"	1.96902	2.35926	2.57395	1.93027	2.29632	2.32876	1.68715	0.901724	1.78637	1.63367	1.46662	1.72379	1.01003	2.05974	1.15017	2.03738	2.68596	1.59764
"TR104460|c0_g1"	19.0663	15.0454	17.6018	12.8225	13.443	14.5594	15.9577	13.6936	12.7775	12.3801	15.0113	16.5812	15.6202	10.4347	16.6252	12.1729	13.3041	13.6433
"TR104463|c0_g1"	0.682333	0.745029	0.772184	1.24089	1.10032	0.861826	0.679548	1.59374	1.78637	1.2763	1.0784	1.83324	1.36237	2.04031	0.851424	1.48951	1.47649	1.74979
"TR104508|c0_g1"	0.44839	1.49006	1.50477	1.5626	1.62656	0.935173	1.0779	0.608139	0.967615	1.02104	1.87641	0.437788	1.40934	1.12703	0.537742	0.873163	1.64927	2.4345
"TR104581|c0_g1"	1.50113	1.55214	1.80176	1.40175	2.17672	2.29209	1.71059	0.838813	0.868373	0.765781	1.76857	0.985022	1.10399	2.44838	1.15017	2.39692	3.72265	1.11581
"TR104652|c0_g1"	5.45866	4.80129	5.50429	7.42236	5.42984	4.62086	4.89743	6.68953	6.50039	5.48809	6.0606	5.91013	7.16417	8.29727	3.22645	6.67713	7.53954	6.26376
"TR104655|c0_g1"	1.16971	1.38658	1.34637	1.60856	1.60264	0.971847	1.52312	2.13897	1.09167	2.34839	1.48819	2.18894	2.3724	1.61282	2.03147	1.78057	1.80635	2.28234
"TR104761|c0_g1"	139.079	151.634	141.547	167.267	140.889	130.026	135.91	186.363	209.179	195.376	157.101	189.07	193.738	212.484	180.801	178.793	162.1	212.942
"TR104763|c0_g1"	14.6604	31.374	38.4904	41.9375	21.7433	29.9622	34.3055	28.8971	39.1016	23.0755	21.1798	26.0757	19.308	44.1874	20.1653	21.7777	28.8073	30.1776
"TR104764|c0_g1"	2.55387	2.31787	1.96016	1.30983	1.74616	1.90702	2.55416	1.32113	1.51345	1.60814	2.17837	1.72379	1.69121	1.0493	2.00159	1.83193	1.68069	0.989015
"TR104765|c0_g2"	2.8463	4.15974	3.80152	3.99843	3.01392	3.50232	3.25714	3.77466	3.34944	3.85443	2.45875	3.22868	3.57034	5.07164	3.25632	4.17749	5.08919	3.49959
"TR104779|c0_g2"	79.8914	82.5326	83.1583	79.4859	71.9513	87.2462	84.8966	102.566	95.3225	84.6953	78.2918	106.054	102.295	94.0876	97.5702	77.6602	88.1183	108.31
"TR104784|c0_g1"	2.06649	2.46273	2.17796	3.07925	1.48304	1.76033	1.24193	2.20188	4.11857	2.50155	2.37248	1.66907	2.3724	4.50812	1.77753	3.62962	3.01581	2.51058
"TR104788|c0_g1"	1.96902	1.36589	1.68297	0.873219	2.0332	1.72365	1.75745	1.3421	0.669887	0.867885	1.85485	1.17655	0.751651	0.699536	1.07548	1.12998	0.89532	0.557906
"TR104792|c0_g1"	1.59861	1.13824	1.56417	1.10301	1.794	1.13688	1.52312	2.45353	1.33977	2.29734	1.55289	1.36809	2.48984	0.582947	2.68871	1.11286	1.35083	1.69908
"TR104794|c0_g2"	1.91053	1.77979	1.80176	1.24089	2.0332	1.94369	1.89805	1.46792	1.73675	1.48051	1.83328	1.61434	1.17445	1.49623	1.16511	1.6436	1.17805	1.06509
"TR104801|c0_g1"	9.8061	7.86419	9.14742	7.83599	9.25703	8.56325	8.29517	8.05261	8.8574	8.95963	9.31737	9.11145	8.64398	8.45273	7.9765	8.1324	8.93749	7.40493
"TR104807|c0_g1"	1.71558	1.34519	1.30677	1.37877	1.3156	1.74199	1.49969	1.71957	2.03447	1.73577	1.79014	1.50489	1.36237	1.55452	2.10615	1.558	1.74352	2.00339
"TR104812|c0_g1"	4.87381	3.82862	4.27671	3.44692	4.64048	5.0426	4.56937	3.41816	2.5555	2.93549	3.8391	3.00979	3.19451	3.30336	3.09201	3.57826	3.50274	2.61201
"TR10483|c0_g1"	0.682333	1.34519	1.14838	1.42473	0.932879	0.678459	0.820144	1.1324	1.43902	1.30183	1.22937	0.902937	1.33888	1.16589	1.01573	1.31831	1.24088	1.29333
"TR104847|c0_g1"	0.916276	0.600162	0.673186	1.33281	1.48304	0.806816	0.656115	2.34868	1.53826	2.4505	1.66073	2.87298	2.06704	2.72042	0.597491	1.76345	2.19903	1.39476
"TR104860|c0_g1"	0.584857	1.13824	0.653387	1.19493	0.837199	0.788479	0.468654	0.901724	1.06686	1.07209	1.25094	0.875575	1.22143	0.835557	1.07548	1.38679	1.03669	1.29333
"TR10487|c0_g1"	2.47589	1.42797	2.01956	1.60856	2.392	1.9987	2.01521	1.00658	1.11648	0.944463	2.04896	1.50489	1.40934	0.991009	1.56841	1.21558	1.14664	0.862218
"TR104887|c0_g1"	42.4021	42.1976	41.3812	40.26	42.9842	41.9178	41.593	37.7885	36.298	38.6209	42.5536	36.8015	35.8443	38.3968	36.3274	38.5733	38.7501	36.695
"TR104906|c0_g1"	6.68686	5.98092	5.72208	6.48021	5.95608	7.188	6.77205	6.37498	5.97937	7.50465	6.29785	6.89515	5.91925	6.76218	6.46784	6.7285	6.69134	6.3652
"TR104907|c0_g1"	10.8199	3.72514	3.80152	5.60699	4.23384	2.93388	2.97595	19.2508	6.32672	44.8237	5.26259	19.1806	24.3582	7.83092	17.8799	6.26623	5.43475	23.5588
"TR104908|c0_g1"	24.7199	22.0197	21.3836	20.13	22.2695	22.1691	24.3466	25.4999	22.4536	23.05	22.0209	26.4588	25.3917	23.551	25.6324	21.2812	23.4668	28.0474
"TR104913|c0_g1"	2.8463	4.24252	2.98974	4.41206	2.7508	2.07205	3.25714	4.8022	5.55759	5.64125	3.40774	3.96745	4.58037	6.80104	3.73432	5.15338	4.11533	6.66951
"TR104914|c0_g2"	1.2087	1.77979	1.20778	2.32093	1.36344	1.00852	0.796712	0.817843	2.23296	1.1742	1.57446	1.09447	1.36237	1.65168	0.881299	1.83193	1.72781	1.42012
"TR104915|c0_g1"	6.97929	4.61504	5.26669	4.29716	5.57336	7.13299	5.83474	3.8166	4.36667	2.62918	4.76652	3.77592	3.26498	1.96259	4.31687	3.25296	3.09435	2.35842
"TR104915|c0_g2"	12.7304	7.8021	9.12762	6.38829	8.65903	11.4605	11.6929	5.97654	6.7485	5.38599	8.08799	6.97724	5.28504	2.73985	8.08106	5.29034	5.57611	3.82926
"TR104916|c0_g1"	17.2533	10.1821	8.25643	28.7933	14.1128	4.8409	20.035	39.1726	51.1596	59.884	26.3129	30.9187	46.8607	73.3541	8.93249	53.3315	17.7493	76.357
"TR104917|c0_g1"	34.6235	33.6505	34.3523	38.077	35.569	36.1417	33.1104	26.3807	40.2429	29.942	34.6166	31.0282	30.3714	33.0336	28.097	37.5974	33.5195	27.5403
"TR104918|c0_g1"	2.80731	3.80792	3.26693	4.2512	3.37272	2.67716	2.81192	3.56496	3.64717	2.96102	3.3646	3.1466	3.73476	4.66357	3.06214	3.62962	3.61269	3.19528
"TR104919|c0_g1"	12.5159	13.3277	13.5429	17.5333	16.2656	14.376	12.5834	20.509	13.3729	18.3277	14.429	16.417	20.1771	20.2671	17.5364	15.9395	14.8749	24.9282
"TR104920|c0_g1"	1.46214	3.22846	2.15816	4.09034	1.3156	2.1454	2.06208	2.07606	3.25019	2.27182	2.00582	2.13421	3.57034	4.19722	2.04641	2.20859	3.36138	3.34743
"TR104920|c1_g1"	5.80958	5.17381	5.80128	5.49209	6.64975	6.85794	6.13937	4.63444	4.8877	5.25836	5.41356	5.49971	4.88573	4.95505	4.98905	4.99929	5.16772	4.53932
"TR104922|c1_g1"	0.292428	0.8692	0.791984	0.804281	0.50232	0.660122	0.562385	0.838813	1.11648	1.40393	0.862719	0.875575	1.36237	1.4768	0.896236	0.907405	1.58644	1.21725
"TR104923|c0_g1"	3.2557	3.12498	2.79174	3.5848	3.75544	2.87887	3.28058	3.31331	3.37425	3.39496	4.24889	3.03715	3.42941	3.03132	3.58494	3.49265	3.48704	3.44887
"TR104925|c0_g1"	10.04	16.8045	13.5627	21.0492	10.3813	9.42508	10.0526	21.0752	23.4461	19.8592	15.3564	16.2802	23.2542	24.7947	18.6566	15.7854	18.5504	24.2435
"TR104926|c0_g1"	3.72359	3.00081	4.49451	3.14819	3.32488	3.61234	3.84296	2.89391	3.00209	3.85443	3.21363	3.47494	2.44286	2.13747	3.62976	2.63661	2.7645	2.38378
"TR104927|c0_g1"	72.9706	83.1328	109.274	87.3909	51.8824	56.6788	97.0816	54.9213	89.6657	47.4018	57.1551	27.8269	64.0312	63.5801	80.4073	58.6732	78.2384	74.1254
"TR104928|c0_g1"	3.86006	3.37332	3.50453	2.84945	3.27704	3.31895	3.37431	2.32771	3.54792	1.93998	3.10579	2.68145	2.60729	2.48724	2.94264	2.85918	3.34567	2.3077
"TR104930|c0_g2"	2.4564	1.86257	1.99976	2.22901	1.26776	1.13688	1.31223	0.712991	2.05928	1.12315	2.19993	1.06711	1.10399	2.33179	1.10536	1.98602	1.85347	0.938296
"TR104932|c0_g1"	3.41166	2.35926	2.59375	3.01031	2.65512	2.45712	3.30401	3.37622	2.62993	2.75681	3.10579	3.47494	3.47638	2.44838	4.10775	2.92767	2.74879	3.47423
"TR104933|c0_g1"	1.36467	1.98674	1.88096	1.7924	2.22456	1.55862	1.82775	1.74054	1.78637	1.48051	1.85485	1.17655	1.52679	1.76827	1.55348	2.22571	2.38752	1.29333
"TR104934|c0_g2"	2.98277	2.54551	2.61355	1.97623	3.18136	2.65883	2.76506	2.22285	2.35701	2.24629	3.12736	2.2163	2.06704	1.61282	2.43477	2.12299	2.04196	1.24261
"TR104935|c0_g1"	2.69034	1.92466	2.35615	2.89541	2.89432	2.75051	2.62446	3.64884	2.48106	3.47154	2.37248	3.74856	4.41595	3.53654	3.33101	2.72222	2.95298	4.15893
"TR104936|c1_g1"	0.994257	1.11754	1.12858	1.28685	1.10032	0.586775	0.562385	0.796872	1.51345	0.944463	1.25094	0.79349	1.38586	1.846	0.911173	1.1471	1.20947	1.11581
"TR104938|c0_g1"	391.23	385.573	404.07	402.899	382.146	410.413	416.797	507.125	411.013	455.129	395.794	477.489	485.754	421.742	476.827	390.338	403.255	521.845
"TR104939|c0_g1"	1.93003	1.7384	2.17796	1.51664	1.69832	1.98037	1.99178	1.44695	1.6375	1.42946	1.40192	1.66907	1.40934	1.22419	1.37423	1.60936	1.41366	1.24261
"TR104941|c0_g1"	39.5363	35.244	36.7085	40.0762	40.7357	38.2871	40.5386	45.1701	31.1126	42.2711	39.7498	43.5051	41.3408	34.8213	46.6491	36.1592	35.0274	43.9731
"TR104943|c0_g1"	7.54465	6.64317	7.40505	6.64106	6.29095	7.75644	6.70175	4.76026	7.44319	4.97757	7.11743	5.17137	5.02666	5.09107	4.70524	6.33472	5.84314	4.36181
"TR104948|c0_g1"	37.3139	36.0097	35.9957	32.1023	36.3105	35.1148	35.6411	42.1923	38.5806	35.6599	34.7244	39.9755	32.2505	35.4043	32.9666	33.146	30.1424	40.575
"TR104951|c0_g1"	17.8186	14.9627	15.1863	13.7877	13.3473	15.8796	16.52	11.0094	14.2165	11.0272	14.0408	13.5441	13.0599	10.5513	11.7556	13.3714	11.8119	11.5892
"TR104955|c0_g1"	7.99304	6.02231	6.92986	4.32014	7.29559	7.16966	5.83474	10.8626	7.2199	9.26595	6.72921	10.8079	10.6406	5.38254	10.6951	6.74562	6.03163	9.99158
"TR104956|c0_g1"	226.359	217.693	219.934	227.474	245.969	244.282	236.694	241.809	211.387	235.069	221.417	245.435	238.813	221.52	241.028	223.992	220.17	242.055
"TR10495|c0_g1"	4.9128	2.98011	3.66293	3.12521	2.10496	1.94369	3.60863	1.95024	3.29982	2.73128	3.75283	2.572	2.60729	1.7877	3.46545	2.4654	2.90586	2.56129
"TR104962|c0_g1"	7.31071	4.92547	7.02886	6.80192	7.77399	6.38118	6.74862	7.08797	5.60721	6.78992	7.31154	7.05932	7.51651	5.32425	7.54332	7.49893	6.67563	8.57146
"TR104964|c0_g1"	2.33943	2.09022	2.07896	2.13709	2.96608	2.32876	2.39013	2.39062	1.24053	1.58261	2.56659	2.48992	2.04355	1.45737	2.34515	2.00314	2.15191	1.29333
"TR104967|c0_g1"	13.9001	13.3484	13.2657	13.0983	12.9168	13.4225	14.8798	14.2179	15.73	12.4567	13.3506	11.3551	15.127	14.904	14.2203	13.1146	14.0267	13.8716
"TR104969|c0_g1"	5.41967	5.15311	5.20729	4.82569	5.83648	5.00593	5.57698	4.25698	4.193	4.36495	5.06847	3.96745	3.42941	3.88631	4.09281	4.51991	4.24099	3.01776
"TR104970|c0_g3"	2.00801	2.5869	2.29675	3.86055	1.72224	1.797	1.52312	1.95024	4.11857	3.29286	1.50976	1.17655	3.52336	4.78016	2.58415	2.73934	2.62313	3.246
"TR104971|c0_g2"	2.4564	2.54551	1.52457	1.37877	2.22456	1.41193	1.59342	3.29234	1.96004	2.5526	2.78227	2.16158	1.03352	1.49623	1.92691	2.36268	1.44508	2.33306
"TR104973|c0_g1"	113.618	124.896	126.44	163.2	132.804	113.614	125.552	283.414	204.663	233.257	140.3	239.36	248.444	232.246	217.726	182.388	188.049	310.728
"TR104975|c0_g1"	114.242	137.892	136.815	151.182	137.851	134.903	122.412	207.145	188.139	215.695	146.403	199.221	202.03	180.655	147.625	172.475	177.101	204.777
"TR104976|c0_g2"	1.26719	1.42797	1.58397	1.65452	1.12424	1.5953	1.1482	1.53083	1.43902	1.58261	1.33721	1.31336	1.12748	1.18532	1.47879	1.02725	1.44508	1.11581
"TR104977|c0_g1"	37.0409	32.4294	42.7077	52.2093	33.177	34.9681	38.2656	66.4969	48.0582	63.9937	41.1948	59.0192	68.7525	58.1392	62.6768	51.7392	53.8448	66.5429
"TR104979|c0_g1"	546.666	446.189	512.671	423.902	390.948	448.791	521.331	489.678	507.626	457.886	480.535	505.508	536.89	419.333	506.463	419.221	436.303	495.699
"TR104982|c0_g1"	2.72933	2.50412	2.87094	3.26308	2.91824	2.80552	2.81192	5.49423	2.87804	4.84994	2.35091	5.33554	5.54342	2.87587	4.95917	2.99615	2.81162	4.99579
"TR104984|c0_g1"	2.65135	2.71108	1.94036	2.20603	2.10496	1.85201	2.41357	1.86636	2.5555	1.78682	2.37248	2.13421	2.06704	2.25406	3.24139	3.23584	2.67025	1.82587
"TR104985|c0_g1"	79.9694	62.5824	66.2693	55.5643	75.7785	80.865	75.3361	54.9213	42.7239	49.1886	60.4766	53.9573	46.156	43.6433	58.9574	55.8482	57.5832	44.3535
"TR104986|c0_g1"	2.30044	2.44204	2.35615	1.74644	1.69832	2.16373	2.34327	1.6986	2.28258	1.63367	2.19993	1.69643	1.45632	1.4768	2.19578	1.50664	1.60215	1.67372
"TR104988|c0_g1"	4.46441	3.87001	4.9103	2.6886	4.52088	5.42767	4.96773	3.39719	1.71193	2.29734	3.14892	3.83064	2.91265	2.39008	3.37582	3.44129	3.1886	2.56129
"TR104991|c0_g1"	0.526371	0.786419	0.653387	0.689384	0.62192	1.04519	1.00761	0.775902	0.248106	1.8634	0.711743	0.738767	1.47981	0.427494	1.37423	0.684834	0.942442	1.42012
"TR104992|c0_g1"	2.41741	2.09022	1.74236	3.26308	2.22456	3.2456	2.62446	3.58593	2.75398	5.07968	1.89798	3.77592	3.6643	3.24507	2.98745	3.25296	3.8483	3.70246
"TR104999|c0_g2"	16.298	11.5686	15.7605	16.6601	10.0225	7.71976	14.5986	14.6792	12.7279	15.673	14.127	22.3819	17.2645	17.022	19.9413	15.0321	16.4613	16.9654
"TR105004|c0_g2"	6.37494	7.16055	7.54365	7.97387	8.89823	7.51806	7.07667	7.61223	5.30948	9.52121	7.6782	7.05932	7.84535	7.67546	6.66202	7.89271	8.45056	6.69487
"TR105005|c0_g1"	19.3003	17.1357	23.8783	19.2338	10.8118	17.4749	19.6366	24.032	25.8527	24.8623	16.5858	27.1155	26.2608	23.3373	19.0151	21.8462	25.0375	23.9139
"TR105020|c0_g1"	0.740819	0.931286	1.02958	0.781302	1.02856	0.880163	0.86701	1.02755	1.04205	1.09762	1.1431	0.547234	1.12748	1.76827	0.612428	1.24982	1.24088	1.97803
"TR105024|c0_g2"	8.46093	7.22264	7.66245	8.2726	10.6683	9.37007	8.5998	8.17843	5.08618	8.55122	6.75078	8.45477	7.32859	8.49159	7.99144	8.66315	8.98461	8.14035
"TR105032|c0_g1"	15.2843	15.1696	15.0477	16.798	9.40055	12.9641	14.2236	18.2232	18.6328	17.128	15.076	20.2477	19.7308	17.6439	17.1629	17.138	15.4875	18.7659
"TR105034|c0_g5"	0.253438	0	0	3.21712	0.33488	0.366735	12.7708	1.99218	3.89527	0.178682	0.301952	0.0820852	4.41595	0.116589	0.209122	0.0856043	13.3356	1.82587
"TR105036|c0_g1"	7.27172	7.88489	6.73186	7.16959	8.08495	7.57307	6.35026	5.87169	7.79054	7.07071	7.18214	5.47234	6.71788	8.47216	5.97491	7.46469	7.79085	4.91971
"TR105040|c0_g1"	8.01254	12.1274	10.4146	17.6023	10.6205	7.5364	8.95129	10.6949	18.3847	10.2615	11.6251	11.9571	14.7746	19.4316	9.90341	15.58	20.828	18.8166
"TR105041|c0_g1"	0.896781	1.01407	0.831583	1.19493	0.908959	0.733469	0.538952	1.53083	1.53826	1.45498	0.927423	1.09447	1.38586	1.55452	1.04561	1.50664	0.958149	1.4962
"TR105047|c0_g1"	1.11123	0.372514	0.574188	1.6775	1.4352	1.08187	0.421788	1.95024	2.62993	11.0528	1.40192	1.61434	3.94617	1.74884	32.0106	1.36967	1.19376	3.8039
"TR105051|c0_g1"	2.4564	2.31787	3.54413	2.78051	1.48304	1.52195	2.69476	2.81002	3.9697	2.78234	2.52345	2.76353	2.30193	3.22564	2.73352	2.8763	2.84303	3.09384
"TR105057|c0_g1"	2.33943	1.3038	1.90076	1.21791	1.26776	1.52195	1.92148	0.775902	1.31496	0.791307	1.38035	1.45017	0.822118	0.854988	1.18004	1.04437	1.00527	0.811499
"TR105059|c0_g1"	4.79583	3.99418	4.39551	4.89462	2.77472	3.53899	4.92087	2.64226	3.79603	2.27182	3.92537	3.83064	4.32199	2.72042	4.33181	2.92767	2.08908	3.98142
"TR105064|c0_g1"	1.16971	1.49006	1.78196	1.70048	1.26776	0.916837	1.87462	1.53083	1.36459	1.60814	1.66073	1.58698	2.20797	1.90429	1.0008	1.45527	2.27757	1.64836
"TR105109|c0_g1"	26.1041	28.3525	27.0661	29.9193	28.3213	28.0185	26.8773	27.1146	31.8817	27.7978	28.6638	27.4438	29.7842	31.8678	28.1568	30.9203	27.4565	31.4456
"TR105112|c0_g2"	1.40366	1.49006	1.62357	2.36688	1.36344	1.28357	1.66372	3.98436	2.67955	3.49707	1.57446	2.9277	4.01663	2.73985	3.01733	2.32844	2.05766	3.39815
"TR105113|c0_g1"	410.375	348.715	390.587	305.811	280.868	332.262	398.59	361.319	401.213	350.677	347.827	379.48	388.533	306.455	363.797	319.39	329.792	374.355
"TR105115|c0_g2"	2.59287	2.35926	3.60353	2.41284	1.81792	2.12706	3.53834	0.817843	1.91042	1.09762	2.37248	0.738767	0.963052	1.82657	1.1203	1.66072	1.75922	1.06509
"TR105120|c0_g1"	7.38869	6.85012	6.65267	5.30825	6.24311	7.55473	6.86578	10.4432	3.82084	9.49568	5.60767	9.90494	10.1708	3.55597	10.5009	4.48566	5.79602	10.2959
"TR105124|c0_g1"	5.51715	4.09766	4.69251	2.73456	2.82256	3.33729	4.75684	2.97779	2.45625	3.16523	3.70969	3.58439	3.218	2.23463	4.37662	2.25995	2.70167	2.86561
"TR105127|c0_g1"	39.9067	33.34	44.7867	43.0405	61.6418	52.8465	49.9116	38.166	46.3711	103.891	74.9272	28.1279	39.7905	40.6314	40.6742	46.2777	43.2424	25.4354
"TR105131|c0_g1"	3.58712	3.95279	4.43511	4.04438	4.186	2.82386	3.60863	5.17967	5.90493	6.68782	4.20576	3.69383	6.48299	5.32425	6.22884	5.05065	5.13631	6.61879
"TR105157|c0_g1"	20.1386	16.8666	19.5818	17.4644	15.9307	17.7683	20.527	19.754	15.2834	18.6595	18.7857	20.877	18.3685	13.194	20.3446	15.2547	15.9587	17.3204
"TR105159|c0_g1"	15.3622	11.5893	13.2657	10.3637	16.6961	13.8442	16.7075	10.5271	4.49073	8.78095	11.2153	9.98703	7.53999	7.61717	11.5316	10.6834	9.87993	6.59343
"TR105164|c0_g1"	126.855	154.49	139.053	189.328	147.443	149.334	134.199	185.965	154.992	192.9	131.759	176.51	189.745	208.093	162.368	184.306	189.494	204.168
"TR105168|c0_g1"	1.71558	3.31124	2.49475	3.88353	2.91824	2.43879	1.82775	2.53741	3.74641	3.19075	2.67443	1.8606	2.63078	4.56642	2.46465	3.64674	3.70694	2.38378
"TR105172|c0_g1"	1.2282	1.42797	1.24737	0.82726	1.0764	0.751806	1.0779	0.608139	1.1661	0.969989	1.38035	0.684043	0.634205	1.08817	1.1203	1.11286	1.00527	0.78614
"TR105173|c0_g1"	2.30044	1.84188	1.86116	2.64264	2.12888	1.28357	1.75745	2.64226	2.97728	2.16971	2.43718	2.84562	3.59383	2.23463	2.34515	2.70509	2.23045	4.94507
"TR105174|c0_g1"	1.09173	1.13824	1.08898	0.43661	1.05248	1.41193	0.562385	0.838813	1.21572	0.38289	1.12153	1.17655	0.469782	0.816125	0.388369	1.48951	0.408391	0.431109
"TR105179|c0_g2"	2.57337	1.7591	2.41555	1.72346	2.5116	2.27375	2.27297	1.9083	2.15853	1.68472	2.07053	1.91532	1.85564	1.14646	1.8821	1.72921	1.79064	1.31869
"TR105185|c0_g1"	3.21671	2.87664	3.22733	2.75753	1.60264	1.43027	2.85879	3.16652	3.47349	3.11417	3.32147	3.47494	3.80523	2.68155	3.85382	2.51677	2.93728	3.16992
"TR105186|c0_g1"	323.523	321.707	342.216	341.475	292.709	285.338	314.912	259.067	379.305	244.463	328.523	253.753	245.414	343.9	252.051	323.67	328.567	254.735
"TR105188|c0_g1"	0.526371	0.889895	0.772184	0.85024	0.932879	0.513428	0.60925	1.06949	1.1661	1.07209	0.776447	0.766128	1.10399	0.991009	1.22486	0.924526	0.801076	1.19189
"TR105197|c0_g1"	0.974761	1.22102	0.0593988	1.5626	1.02856	1.15521	0.187462	0.733961	1.06686	1.45498	0.841151	0.519873	0.328847	3.692	0.477993	1.72921	0.958149	0.329672
"TR1051|c0_g1"	7.70062	6.37413	6.81106	9.42158	8.51551	7.82978	8.31861	6.37498	10.8919	9.11279	7.16057	6.86779	5.26155	10.8234	8.39474	9.91297	11.0266	7.0499
"TR10521|c0_g1"	0.760314	1.05546	0.316794	1.60856	0.28704	0.495092	0.398356	1.82442	0.322538	0.280786	0.172544	1.42281	0.422803	2.07918	0.134435	0.564988	1.50791	0.507187
"TR105255|c0_g1"	1.38416	1.3038	1.94036	3.51586	1.72224	1.50361	0.984173	1.97121	1.29015	1.14867	1.63917	1.53226	0.916074	1.30191	0.448118	2.85918	1.46078	0.532546
"TR105259|c0_g1"	1.55962	1.20032	1.30677	1.05706	1.26776	1.54029	1.05447	1.11143	1.04205	1.35288	1.38035	1.20392	1.22143	0.971578	1.31448	1.11286	1.24088	0.912937
"TR105262|c0_g1"	1.09173	0.662248	0.47519	2.3439	0.57408	0.293388	0.585817	2.2648	2.18334	8.0407	0.841151	3.58439	4.46292	2.31236	1.01573	1.28406	1.6964	2.68809
"TR105263|c0_g1"	1.57911	2.06952	1.78196	1.97623	1.9136	1.17355	1.82775	2.15994	2.58031	1.91445	2.24307	1.83324	2.09053	2.2152	2.06134	2.31132	2.19903	1.72444
"TR105276|c0_g1"	47.6268	28.3939	38.5894	25.2774	31.2156	33.923	47.4043	26.1919	27.3165	23.3563	38.8008	29.4412	28.4453	16.3031	34.4304	23.4213	22.0846	19.8564
"TR105277|c0_g2"	1.93003	2.33856	1.92056	2.11411	2.91824	2.03538	1.96835	2.30674	2.62993	2.29734	2.41561	1.77851	2.13751	2.37065	1.92691	2.61949	2.63884	2.33306
"TR105281|c0_g1"	69.9294	71.5641	67.9522	76.6824	80.0363	87.4112	73.0397	74.4656	60.7613	79.2328	67.6587	74.3965	70.6082	73.9759	72.6549	70.6406	76.8876	66.7204
"TR105285|c0_g2"	8.26598	7.07777	7.02886	5.85976	9.23311	9.8835	9.30278	6.62662	6.37634	5.53915	7.2037	6.43	4.69782	5.44084	5.91516	6.54017	6.94266	4.79292
"TR105286|c0_g2"	1.05274	1.01407	1.18798	1.42473	1.53088	1.02686	1.10134	1.21628	1.09167	1.32735	0.905855	1.23128	1.40934	1.18532	1.23979	1.12998	1.16235	1.19189
"TR105291|c0_g1"	31.1339	26.0553	27.759	26.0817	26.7425	31.3375	31.7513	29.7569	20.6176	28.8699	25.4286	31.1103	29.0325	21.5302	30.248	24.9793	24.2679	27.4135
"TR105298|c0_g1"	5.10775	6.76734	6.15768	7.79004	6.41055	5.62938	5.90504	4.73929	7.76573	4.49258	6.08217	3.88536	4.25152	6.49014	3.97331	6.95107	6.78558	6.06088
"TR105314|c0_g2"	3.54813	3.95279	4.53411	4.38908	3.08568	3.37396	3.5149	2.57935	4.06895	3.6247	3.7744	3.22868	2.88916	4.62471	3.18164	3.98916	4.30382	3.09384
"TR105330|c0_g2"	1.09173	1.92466	3.18774	0.390651	5.1428	1.81534	0.374923	1.3421	5.06137	1.22525	5.30572	0.519873	0.422803	5.0522	1.44892	3.16736	0.392684	14.962
"TR105332|c0_g1"	1.87154	2.27648	1.94036	3.19414	2.24848	2.23708	1.82775	3.35525	3.52311	2.62918	1.91955	2.24366	3.0066	3.43939	2.6439	2.4654	2.71737	3.60103
"TR105336|c0_g1"	20.0996	18.7085	21.5618	18.2916	19.1121	19.877	21.4175	21.0542	21.1139	19.604	20.0582	21.7526	21.6569	18.0908	20.1653	17.8742	18.519	22.9502
"TR105343|c0_g1"	5.55614	4.55295	5.52409	4.54993	8.30023	7.51806	6.06907	5.91363	3.64717	5.92204	5.65081	5.60915	5.35551	4.0029	6.10934	5.11913	5.52899	5.04651
"TR105355|c0_g2"	1.48164	1.51075	2.37595	1.5626	1.81792	1.90702	1.05447	3.01973	2.05928	2.80786	2.19993	3.11924	2.56031	2.39008	3.00239	2.19147	1.60215	3.16992
"TR105356|c0_g1"	14.8359	10.9478	11.959	6.77894	9.13743	11.1304	11.2243	3.73272	8.80778	3.44601	10.2232	3.80328	4.18106	4.48869	4.89942	6.91682	5.41904	2.61201
"TR105356|c0_g2"	21.3668	15.1282	17.879	9.32966	12.558	15.0178	18.09	5.34743	10.3957	5.05415	14.5368	5.77332	5.21458	5.8489	6.49771	8.98845	7.83798	4.31109
"TR105360|c0_g1"	54.7621	55.0286	53.8945	54.9898	52.6718	52.3514	56.7774	63.603	64.5821	56.9996	54.4807	59.6212	62.8333	56.3321	59.2711	58.7074	56.9392	59.1126
"TR105361|c0_g1"	57.7449	48.5303	53.3005	48.0041	49.2991	51.8929	54.1061	30.2812	51.0107	32.0862	50.2318	30.8914	32.1331	41.875	32.0853	41.929	41.8444	25.5622
"TR105364|c0_g2"	83.5565	76.3861	77.2976	65.2846	66.8085	77.7477	81.4052	63.1417	80.2624	56.0807	70.3979	65.4492	65.605	61.9478	64.6933	70.829	68.7511	64.9453
"TR105365|c0_g1"	13.2957	10.7201	11.8996	10.1799	8.56335	10.2136	12.4896	12.6451	9.82502	12.6864	10.9134	13.4072	12.7781	11.348	15.0717	11.2313	10.9009	13.7194
"TR105366|c0_g1"	37.0019	32.802	33.1841	29.115	33.9903	34.4547	36.7659	27.6179	33.0726	30.7078	34.8107	31.0282	27.7876	30.3521	25.6473	30.3724	29.7026	28.0221
"TR105367|c0_g2"	11.7751	11.0099	10.9888	10.2488	12.3666	12.2856	11.9507	9.24791	9.62653	9.75094	11.582	9.63133	10.6171	7.83092	9.67935	9.38223	10.2569	9.61119
"TR105374|c0_g1"	1.34517	0.993371	1.16818	1.08003	1.02856	1.28357	1.45283	1.06949	1.36459	0.969989	1.03526	0.930299	0.916074	0.971578	0.896236	1.16422	1.08381	0.887577
"TR105379|c0_g1"	11.7166	8.46435	10.7512	6.11254	7.46303	7.92147	11.0134	9.89799	7.19509	7.27492	9.25266	11.6561	9.34865	5.53799	9.30592	6.84834	8.01076	8.97721
"TR105386|c0_g1"	76.1094	85.2437	75.1593	101.339	89.0062	72.8152	74.1176	102.23	108.82	107.286	93.2815	98.1191	106.053	125.314	97.2864	107.057	102.789	127.558
"TR105397|c0_g1"	16.1615	13.0587	13.7211	12.3859	11.6251	13.2391	15.2781	16.4198	14.9856	15.4688	14.5152	16.7454	16.8886	12.7082	16.5356	12.9091	13.1471	17.2951
"TR105408|c0_g1"	4.71785	6.60178	10.2958	7.23853	2.60728	6.10613	4.28818	0.985605	8.80778	1.04657	3.73126	0.848213	1.0805	5.24652	1.44892	4.22885	5.43475	1.03973
"TR105409|c0_g1"	10.0011	11.5479	12.0184	11.214	10.166	10.9654	9.98233	11.2611	10.5197	9.98067	11.4742	10.0144	12.0264	9.83237	10.5308	10.8889	11.0266	10.8538
"TR105411|c0_g2"	3.6846	3.70445	4.13812	4.66483	3.3488	3.85071	4.59281	3.33428	4.91251	4.28837	4.09792	3.31077	3.68779	4.76073	3.64469	4.12613	4.46089	4.41253
"TR105418|c0_g1"	66.3033	49.0891	59.1018	44.8099	43.2473	52.6264	69.642	58.1507	51.9535	59.7054	52.6474	61.3176	56.6791	44.7703	61.7208	46.1065	47.7347	57.1093
"TR105422|c0_g1"	1.52063	1.17963	1.52457	1.21791	1.05248	1.17355	2.13237	1.71957	0.545834	1.71024	1.33721	1.88796	1.38586	1.1076	1.58335	1.35255	1.41366	1.47084
"TR105456|c0_g1"	12.5549	10.1407	10.8502	10.6854	6.45839	8.52658	10.7087	7.2767	9.45286	8.55122	12.4879	9.35771	9.84192	6.82048	11.1731	8.76588	8.01076	7.98819
"TR105463|c0_g1"	0.350914	0.496686	0.395992	0.942158	0.33488	0.586775	0.164029	4.69735	0.471402	3.93101	0.517631	2.81826	3.61732	0.738399	2.97252	0.684834	0.89532	3.95606
"TR105473|c0_g1"	8.09052	9.91302	14.5725	7.85897	6.67367	7.82978	9.91203	9.3318	15.9036	14.4222	8.69189	11.2183	15.8786	13.4661	9.75404	10.8546	17.9221	14.607
"TR105487|c0_g1"	2.76832	2.00744	2.67295	1.74644	0.693679	0.84349	2.08551	0.880754	2.45625	0.969989	2.13523	0.848213	1.15096	1.12703	0.791675	2.03738	1.60215	1.21725
"TR105501|c0_g1"	10.196	8.42296	8.41483	6.18147	8.08495	8.45323	8.34204	8.17843	4.29224	10.7465	7.50566	9.19354	7.49302	5.36311	9.63454	7.39621	7.94793	7.15134
"TR105508|c0_g1"	2.65135	1.98674	2.55415	1.5626	2.91824	2.40211	2.2964	1.19531	1.68712	1.37841	2.17837	1.80587	1.22143	1.51566	1.71779	2.00314	1.75922	1.26797
"TR105510|c0_g1"	1.16971	1.05546	1.48497	1.33281	1.6744	1.15521	1.00761	1.42598	1.09167	1.73577	1.55289	1.42281	1.64424	1.63225	1.70285	1.69496	1.58644	1.82587
"TR105511|c0_g1"	5.40018	2.02813	10.2562	8.3875	10.3334	0.990183	1.38253	1.32113	2.95247	8.42359	18.0093	9.7955	3.10056	6.1598	6.90102	5.53004	2.04196	36.0103
"TR105513|c0_g1"	123.814	77.1311	92.0087	63.2395	96.5889	112.991	118.921	65.2597	64.8054	50.8989	83.0151	63.7255	53.5081	36.2787	77.4049	59.6491	60.8817	40.2199
"TR105514|c0_g1"	4.67885	3.31124	4.29651	4.57291	3.92288	4.25412	4.82713	3.66981	3.4983	3.29286	4.52928	3.39285	3.61732	3.30336	3.43557	3.62962	4.09962	3.29672
"TR105515|c0_g1"	11.0148	10.8857	11.9392	8.98497	11.362	12.3223	11.2008	9.64635	6.9966	9.95515	10.8918	8.97465	7.91582	7.6949	10.5905	8.8686	9.67574	7.83604
"TR105516|c0_g1"	0.545866	1.55214	1.50477	1.30983	5.88432	1.2469	1.24193	1.09046	0.471402	0.995515	4.35673	2.81826	1.33888	0.952146	1.01573	0.838922	0.753954	1.3694
"TR105517|c0_g1"	23.2383	18.9361	22.0964	13.5579	23.4416	24.0211	23.339	13.3162	11.9835	10.5933	18.6563	12.3949	11.6036	9.63805	15.012	14.022	13.1157	8.29251
"TR105519|c0_g1"	22.439	20.985	21.8588	19.4176	20.7865	22.2425	21.2535	18.5797	23.4709	18.9148	21.4817	18.7975	19.7308	21.3164	18.2235	21.0586	21.2521	19.6535
"TR105524|c0_g2"	4.23046	4.22183	4.63311	4.29716	4.35344	4.34581	3.96012	4.42474	4.54035	5.02863	4.57241	3.80328	4.0871	4.58585	4.76499	4.58839	4.03679	6.54271
"TR105525|c0_g1"	2.88529	2.54551	3.00954	3.01031	3.03784	3.44731	2.81192	2.118	1.19091	2.47602	2.1568	1.99741	2.04355	2.31236	2.15097	2.3798	2.43464	2.23162
"TR105527|c0_g1"	15.5377	15.1903	15.2853	14.9596	14.6151	16.8515	16.5903	12.75	12.9512	11.6909	15.1623	10.6437	11.1103	8.66647	14.5489	12.4982	13.5712	9.15472
"TR105529|c0_g1"	321.827	269.245	292.222	237.883	222.217	253.56	315.287	285.469	304.824	278.872	274.927	296.957	308.6	228.476	292.785	248.937	246.935	307.939
"TR105531|c0_g2"	1.11123	0.827809	0.791984	1.0111	1.50696	1.26523	1.00761	0.692021	0.37216	0.969989	0.625471	0.574596	0.916074	0.680104	1.25473	1.04437	0.83249	0.481828
"TR105531|c0_g3"	1.69608	1.2831	1.76216	1.49366	1.6744	1.68698	1.54656	1.1324	0.967615	1.1742	1.70387	1.12183	1.17445	0.952146	1.46385	1.35255	1.31942	0.78614
"TR105533|c0_g1"	6.1215	6.45691	5.92008	3.67671	12.5341	4.63919	5.22549	3.69078	3.84565	3.49707	12.1643	5.28081	4.39246	2.07918	4.42143	3.54402	3.09435	3.47423
"TR105536|c0_g1"	1.26719	0.848505	1.10878	1.53962	2.20064	1.15521	2.5073	0.272614	0.446592	0.944463	1.83328	3.1466	0.446292	0.816125	0.642303	2.12299	0.89532	0.329672
"TR105538|c0_g1"	0.643343	1.05546	1.42557	1.10301	0.932879	0.916837	1.0779	1.46792	0.992426	1.1742	1.50976	0.985022	2.13751	1.18532	1.04561	1.12998	0.706831	5.14795
"TR105539|c0_g1"	15.8691	12.6655	13.6419	11.3289	11.5534	11.9922	14.786	11.303	13.1496	12.4822	13.6525	14.9669	12.4492	11.2703	12.1739	11.6079	11.1679	12.2486
"TR105541|c0_g4"	2.08599	2.09022	2.13836	1.60856	3.15744	2.07205	1.68715	1.46792	2.08409	2.32287	2.30777	1.47753	1.38586	2.40951	1.61322	2.07162	1.80635	1.54692
"TR105542|c0_g1"	17.1363	17.0529	16.3149	14.7528	19.6383	19.0519	17.9963	17.3005	9.84983	16.7961	15.8525	14.8027	16.8417	12.5722	19.4931	17.2407	16.1472	15.6214
"TR105542|c1_g1"	4.62037	5.02894	5.70228	6.50319	5.2624	4.01574	3.88983	9.12209	7.24471	7.63228	5.62924	8.01698	10.3587	6.17923	8.39474	6.76274	7.36675	10.372
"TR105544|c0_g1"	46.3402	51.5725	49.0832	52.531	57.1209	54.6985	49.9351	73.2494	44.4607	70.4773	47.6437	69.1978	70.3498	58.7222	68.5621	57.663	58.6356	76.4838
"TR105545|c0_g1"	2.90479	4.71851	3.80152	6.27339	2.96608	3.81404	2.92909	4.29892	5.73126	4.67126	3.60185	4.73358	7.3051	6.29582	4.49612	4.46854	5.51329	5.88337
"TR105546|c0_g1"	48.2117	43.2117	47.6774	38.0999	41.1663	48.5007	50.8021	37.7046	38.8039	42.2456	43.6104	43.6146	36.5725	30.4298	38.4037	36.4674	36.7081	30.4059
"TR105547|c0_g1"	20.626	16.3285	22.3537	15.9707	22.1499	25.3414	26.7601	14.826	17.3675	15.2135	20.2523	12.8874	11.8855	9.07454	19.4633	15.015	15.833	10.0677
"TR105549|c0_g1"	2.72933	2.50412	2.13836	1.90729	2.77472	2.25542	2.78849	2.83099	2.40663	2.24629	2.24307	3.52966	2.44286	1.86543	2.71858	2.20859	2.38752	2.3077
"TR105552|c0_g1"	2.00801	2.25578	2.73234	1.90729	4.186	2.09039	2.22611	2.76808	1.51345	3.54812	3.49401	3.80328	2.98311	1.06874	2.95758	1.6436	1.77493	2.00339
"TR105555|c0_g1"	18.8909	17.5289	18.2354	16.729	17.8204	18.6668	20.0115	11.0514	16.8216	10.6444	17.8799	12.3128	12.9895	14.0879	13.1448	15.58	15.9587	11.9443
"TR105557|c0_g1"	1.28669	2.00744	1.40577	3.79161	2.10496	1.5953	1.52312	1.80345	4.11857	2.85891	1.94112	1.77851	3.07707	3.67256	2.03147	2.39692	2.9844	2.86561
"TR105558|c0_g2"	2.74883	1.92466	2.49475	2.22901	2.55944	2.51213	2.39013	2.118	1.53826	1.99103	1.70387	2.59936	2.41938	2.09861	2.44971	1.98602	2.21474	2.38378
"TR105559|c0_g1"	16.0056	13.8037	15.5427	17.3035	15.835	13.7892	15.7233	19.2717	20.7665	18.4043	15.7231	19.4815	20.9757	19.1984	18.3579	18.9357	17.121	20.0339
"TR105561|c0_g1"	12.9253	13.6382	13.3449	12.6157	12.9646	13.2208	14.7626	12.3515	12.2316	11.4867	12.9624	12.0392	12.0264	11.5035	11.2179	12.3099	12.5973	13.1361
"TR105562|c0_g1"	11.7556	13.5968	12.9885	16.1546	14.7586	13.0191	12.1616	15.1615	14.936	14.9838	13.5878	13.1884	15.5263	18.1685	14.8476	16.8469	16.9011	18.6898
"TR105563|c0_g1"	19.9046	18.2118	19.8788	17.0278	18.5619	18.9235	18.4415	17.5731	18.087	19.5019	17.9877	17.6757	17.8752	19.4704	18.0442	18.0796	18.3148	18.8674
"TR105563|c0_g2"	3.84056	3.53889	3.10854	2.4588	3.06176	3.61234	3.6555	1.84539	3.47349	1.40393	3.2352	1.94268	1.9261	2.35122	2.01653	2.72222	3.37708	1.21725
"TR105566|c0_g1"	6.60888	6.27066	5.92008	5.76784	5.57336	6.45453	6.56115	7.067	4.98694	5.92204	6.12531	5.93749	7.51651	4.76073	7.2147	6.00942	5.7646	5.98481
"TR105567|c0_g1"	1.40366	1.36589	1.30677	1.19493	2.00928	1.39359	1.42939	1.04852	1.19091	0.740255	1.6823	0.738767	0.751651	0.796694	0.970922	0.873163	0.753954	0.836858
"TR105569|c0_g1"	26.0261	23.0959	25.1257	33.3892	29.9239	27.4501	26.9945	20.2364	20.8906	22.7947	27.3698	20.1109	19.3315	27.9814	21.8532	26.7257	24.1736	19.4506
"TR105577|c0_g1"	9.65014	9.41633	10.1374	10.4097	11.5055	11.3688	10.287	11.5127	5.73126	10.7975	8.84287	9.46716	10.664	10.3376	10.232	10.2211	10.2883	10.4988
"TR105585|c0_g1"	5.10775	4.11835	4.29651	4.29716	5.45376	6.03278	4.78027	4.99094	4.49073	5.51362	4.27046	5.91013	4.81526	4.54698	4.9293	4.50278	5.04206	6.01017
"TR105586|c0_g1"	10.196	6.70526	9.40481	7.69812	5.382	6.71124	11.0602	11.0304	8.08827	10.3125	8.86444	11.6835	11.7915	6.66502	10.2768	7.46469	6.6128	10.4481
"TR105588|c0_g1"	11.1513	9.06451	10.4344	8.36452	12.0318	11.4421	10.615	10.7158	5.65683	8.98516	9.55461	10.589	9.34865	7.73376	10.7399	9.45071	9.58149	8.36858
"TR105590|c0_g1"	16.454	17.653	18.4334	19.6474	22.2695	21.4173	18.0432	19.1249	13.0504	18.9148	17.8799	17.6483	20.5295	21.0832	17.0584	19.8944	19.2101	19.1717
"TR105592|c0_g1"	3.04126	2.64899	2.61355	1.37877	2.79864	2.40211	2.97595	1.17434	2.03447	1.1742	2.86854	1.20392	1.0805	1.80713	1.34435	2.10586	2.30898	1.26797
"TR105596|c0_g1"	1.59861	2.81455	2.13836	2.29795	1.77008	1.28357	1.71059	1.92927	3.34944	2.39945	2.24307	1.72379	1.80866	4.0612	1.58335	2.65373	2.79591	2.48522
"TR105598|c0_g1"	17.7991	20.8608	17.4038	24.1974	19.3752	19.2902	17.9729	25.6257	20.1959	24.3263	20.7484	22.7376	25.0863	24.2894	23.8249	20.8361	21.4877	25.4101
"TR105599|c0_g1"	9.61115	10.9271	10.1968	10.4786	11.5534	8.69161	9.58397	8.03164	11.3633	8.60227	9.87813	7.30558	8.62049	10.5125	9.24617	11.197	10.2726	8.44466
"TR105611|c0_g1"	72.3858	61.8581	68.8432	51.9336	57.1927	65.6822	71.9384	46.4912	55.4022	43.0879	61.2746	46.0771	45.9211	47.685	44.2591	52.2015	50.2636	44.0492
"TR105615|c0_g1"	2.78782	3.53889	3.18774	3.12521	3.4684	4.30913	3.5149	3.33428	2.20815	3.75233	2.84697	3.11924	2.81869	2.83701	2.73352	3.2872	3.37708	3.57567
"TR105619|c0_g1"	25.1878	25.1861	26.3335	24.657	23.8482	27.9819	27.6037	22.7109	23.9175	23.6116	23.7679	23.4216	22.9488	21.2387	22.0773	21.9318	23.0427	21.5554
"TR105621|c0_g2"	5.84857	5.83606	6.23687	6.18147	6.05176	5.17096	5.97534	3.98436	5.43353	4.72231	5.73708	5.33554	4.5099	4.91618	5.34754	5.49579	4.53943	4.26037
"TR105623|c0_g1"	8.20749	8.77478	9.34541	6.84788	9.11351	7.81145	8.57637	5.45229	7.31914	5.89651	8.2174	6.40264	4.79177	5.92662	5.64629	6.7285	6.65992	4.20965
"TR105624|c0_g1"	44.6441	53.1868	46.1925	55.3345	44.85	42.7429	46.3499	55.5923	62.3243	53.8089	49.7142	49.8804	55.4342	55.3799	49.3826	52.7493	49.918	66.9487
"TR105626|c0_g1"	2.55387	4.13905	2.75214	5.95168	2.72688	3.20893	2.2964	3.90048	5.80569	3.29286	3.60185	4.02217	3.73476	7.03422	2.15097	5.46155	4.63367	4.84364
"TR105628|c0_g2"	1.28669	2.25578	1.60377	1.86134	1.81792	1.63197	1.31223	0.754932	1.76156	1.1742	1.89798	1.03975	1.05701	1.92372	0.926111	1.57512	1.63357	0.912937
"TR105629|c0_g2"	0.955266	0.765724	2.47495	0.82726	1.6744	1.19189	0.890442	1.88733	0.76913	1.37841	1.91955	1.6417	1.57377	0.913283	2.79327	0.941647	0.879612	0.710062
"TR105631|c1_g1"	53.5729	52.2969	49.4594	56.4605	57.1448	52.4431	50.3334	57.92	48.9018	58.0462	52.1298	51.4674	58.9106	57.7117	53.102	56.0879	52.9024	66.0865
"TR105634|c0_g1"	2.18347	1.96605	2.05916	1.42473	1.74616	1.74199	1.75745	1.23725	2.35701	1.55709	1.70387	1.47753	1.36237	2.17633	1.18004	2.25995	1.93201	1.4962
"TR105637|c0_g1"	27.2738	23.4891	27.1255	18.8661	20.6669	23.8378	24.7918	34.8527	25.0091	28.8699	21.2445	32.6425	36.4785	20.5392	34.5499	21.5038	21.8332	35.9342
"TR105643|c0_g1"	3.74308	2.87664	4.17772	3.56182	3.2292	2.91554	3.44461	3.94242	4.4163	3.93101	3.92537	3.91273	4.62735	3.6337	4.30193	3.83507	3.54986	4.46325
"TR105648|c0_g1"	1.65709	1.05546	1.52457	1.42473	1.33952	2.27375	1.80432	1.50986	1.33977	1.45498	1.38035	1.286	1.33888	1.43794	1.6431	1.35255	1.30371	0.887577
"TR105650|c26_g1"	52.988	48.4062	46.3905	49.268	48.1509	52.058	54.9965	61.6108	57.5607	60.6243	49.4122	62.1111	52.2162	58.2169	49.4125	55.5229	50.6405	55.7398
"TR105651|c0_g1"	25.2073	33.1331	33.0653	47.1538	25.0681	17.7133	28.7285	34.2445	52.3008	33.2604	36.7734	26.705	39.4382	47.141	34.1018	44.2574	43.6351	41.3104
"TR105652|c0_g1"	68.3698	67.0526	68.863	66.2498	67.5022	65.3704	68.8687	74.4656	62.2499	73.4894	66.2568	70.1281	74.3194	65.3678	70.2201	63.9121	70.4004	74.8608
"TR105653|c0_g1"	116.542	187.457	267.572	111.473	471.104	41.4593	150.063	110.157	40.5902	134.88	433.258	239.716	137.059	54.1557	160.277	67.439	32.0744	123.348
"TR105653|c1_g1"	89.7365	167.942	211.876	54.6222	336.171	20.9039	118.897	74.8221	32.8245	102.079	330.119	161.954	89.4229	36.6479	98.9743	50.0956	22.116	84.6241
"TR105655|c0_g1"	93.6551	95.4257	97.1566	107.957	63.364	76.5008	92.8872	131.044	135.268	138.223	95.3089	141.652	145.538	125.178	128.207	114.213	109.355	152.993
"TR105656|c0_g1"	1.69608	0.993371	0.455391	1.37877	0.861119	0.476755	0.421788	0.566199	1.81118	0.459468	1.57446	1.03975	0.704672	1.59339	0.358494	2.27707	1.82205	0.253593
"TR105656|c0_g2"	4.95179	3.78723	3.42533	5.51507	3.03784	2.56714	4.19445	2.34868	9.80021	3.11417	5.9959	2.81826	2.53682	8.72477	1.92691	6.91682	6.45573	2.35842
"TR105658|c0_g1"	12.243	12.3344	8.41483	13.3051	7.91751	10.4336	5.36609	5.9346	9.70096	11.6143	7.33311	10.4248	13.5297	13.0191	12.383	14.1076	13.4769	5.50298
"TR105660|c0_g1"	6.56989	6.35344	6.13788	5.33123	6.74543	7.46305	5.97534	5.11676	5.06137	5.30941	5.58611	5.55443	5.61389	5.24652	5.43717	6.11214	5.93738	4.97043
"TR105662|c0_g1"	83.3226	88.0996	82.8613	92.3544	85.8249	84.9357	84.2405	109.067	91.2536	105.448	84.4171	102.442	112.137	101.297	102.544	91.7335	92.2651	117.87
"TR105665|c0_g1"	13.1593	11.4445	11.4838	13.3511	11.8643	11.8089	11.7632	13.2113	16.2014	13.6309	12.3585	14.0639	14.7511	13.1552	13.0402	13.4056	13.8382	15.0888
"TR105666|c0_g1"	11.6971	9.60259	9.56321	6.89384	11.362	11.9372	10.9196	7.8429	5.45834	6.1773	8.90757	7.85281	6.85881	4.97448	9.11173	8.25225	7.79085	5.07187
"TR105667|c0_g2"	11.3657	9.9751	11.8996	7.95089	12.9407	11.8455	13.052	8.53492	7.36876	10.0573	11.5173	9.19354	8.33862	7.85035	10.2171	9.07405	8.749	6.56807
"TR105671|c0_g1"	48.0752	41.4526	45.4005	41.5928	47.4094	49.5458	47.1231	27.7647	32.3283	27.2107	41.3674	27.7721	28.3513	37.1337	27.8132	37.8028	39.3627	24.1675
"TR105674|c0_g1"	1.54012	1.17963	1.60377	0.781302	1.33952	1.35692	1.80432	0.608139	1.21572	0.842359	0.970559	0.711405	0.704672	0.913283	0.791675	0.975889	1.2723	0.78614
"TR105678|c1_g1"	0.916276	1.13824	0.97018	2.18305	1.6744	1.81534	1.38253	1.11143	3.05171	1.65919	1.57446	1.20392	1.17445	2.75928	1.18004	2.15723	2.45035	2.40914
"TR105680|c0_g1"	728.225	679.259	715.558	536.203	571.831	665.953	715.306	457.447	597.961	480.732	604.27	477.243	473.963	523.525	455.109	539.478	544.543	486.342
"TR105693|c0_g1"	0.760314	0.91059	0.791984	0.965137	1.29168	1.11854	0.820144	1.19531	0.76913	1.02104	1.18624	0.656681	1.01003	1.22419	1.03067	1.02725	1.35083	0.76078
"TR105696|c0_g2"	25.2463	23.158	26.8879	20.4517	21.9585	25.9648	26.643	43.115	20.6921	39.1314	24.9757	40.4133	44.5588	17.7799	39.3597	19.6547	20.8594	41.4625
"TR105704|c0_g1"	0.955266	0.641552	0.732585	0.919178	1.10032	0.715133	0.515519	1.48889	1.01724	1.55709	0.992127	1.01238	1.69121	0.796694	1.91197	0.907405	0.675417	1.42012
"TR105707|c0_g1"	1.26719	1.24171	1.42557	1.99921	1.50696	1.26523	1.24193	2.36965	2.05928	2.27182	1.46662	1.97004	2.20797	1.70998	1.91197	1.95178	1.61786	1.54692
"TR105709|c0_g1"	4.32794	8.02975	5.92008	8.82411	6.69759	6.10613	3.93669	8.45104	7.36876	7.14729	5.67238	4.67885	8.36211	8.72477	6.24378	5.82109	8.40344	9.45904
"TR105716|c0_g1"	5.12725	4.38739	5.1875	3.44692	4.76008	4.58418	4.89743	3.37622	2.82841	3.16523	4.35673	4.56941	3.78174	2.66212	4.1675	3.47553	3.29855	3.55031
"TR105724|c0_g1"	0.994257	0.993371	1.20778	1.51664	0.908959	1.52195	1.12477	1.6986	1.14129	2.16971	1.20781	1.80587	2.13751	1.57396	1.58335	1.19846	1.25659	1.85123
"TR105727|c0_g1"	18.228	16.5148	17.5622	15.2354	16.3373	17.8416	18.0432	17.2795	20.2703	16.0559	18.3759	18.0314	18.1805	16.2448	17.0584	14.9636	16.0686	16.8132
"TR105735|c0_g2"	3.86006	2.64899	3.78172	2.11411	3.01392	2.16373	3.42117	2.32771	2.5555	2.19524	2.86854	2.65409	2.5838	2.31236	1.89703	2.32844	2.26186	1.57228
"TR105737|c0_g2"	2.22246	2.33856	2.25715	1.60856	1.26776	1.50361	2.03864	2.60032	2.43144	1.9655	1.48819	2.10685	2.41938	1.01044	3.4057	1.69496	1.39796	3.62639
"TR105739|c0_g1"	7.11576	5.56702	6.79126	3.4699	6.74543	7.79311	7.311	3.4601	3.15095	3.11417	4.83123	2.81826	3.03009	2.13747	4.19737	3.64674	3.86401	2.10483
"TR105742|c0_g1"	2.96327	3.0422	2.96994	2.64264	3.06176	3.26394	3.30401	2.05509	1.6375	2.04208	2.78227	1.99741	2.11402	2.46781	2.43477	2.99615	3.17289	2.00339
"TR105789|c0_g1"	22.634	24.0272	37.0055	62.4582	12.9407	18.5568	26.0103	53.3066	51.4821	61.9261	35.4362	62.1385	60.2965	54.9719	56.7467	42.2029	32.153	62.105
"TR105794|c0_g1"	1.77407	2.13161	1.52457	1.30983	1.10032	0.971847	1.1482	1.04852	1.58788	0.842359	1.6823	0.902937	1.12748	1.57396	1.62816	1.43815	1.30371	1.3694
"TR105836|c0_g1"	2.72933	4.26322	3.24713	4.1363	3.13352	2.95221	2.92909	3.96339	4.76364	4.62021	3.40774	3.11924	5.07364	5.7906	3.70444	4.29733	4.57084	4.84364
"TR105837|c0_g2"	1.07224	1.53145	1.00978	1.35579	1.00464	1.00852	1.19507	1.04852	1.3894	1.48051	1.48819	1.03975	1.2919	1.28248	1.04561	1.31831	1.42937	1.34405
"TR105838|c0_g1"	0.389905	1.15893	0.811784	1.5626	0.908959	0.8985	1.12477	2.53741	1.46383	1.22525	0.970559	1.31336	1.59726	1.45737	2.2854	1.38679	1.93201	2.13019
"TR105843|c0_g1"	18.0526	32.3467	22.9081	37.3186	19.4709	18.1717	16.8715	57.983	38.2084	64.1214	28.3188	59.5665	72.7457	47.9182	46.8582	31.6393	36.1898	94.3368
"TR105846|c0_g1"	73.458	65.3763	66.4079	54.8979	67.6935	71.2932	69.97	49.2803	58.8757	51.5881	61.7923	57.2134	47.5889	48.8509	48.2773	57.098	54.8658	47.5234
"TR105847|c0_g1"	13.5492	21.8542	18.2552	26.3345	17.2463	22.4075	14.1065	11.4079	19.526	18.2511	15.3564	9.5766	13.0599	22.5795	10.6353	20.2026	22.6186	13.8716
"TR105848|c0_g1"	70.3583	91.2867	84.2671	115.656	79.7731	86.091	70.837	103.09	129.685	114.535	83.1661	100.91	106.499	154.228	72.4009	115.583	117.899	108.462
"TR105850|c0_g1"	4.17198	3.55958	3.80152	5.2623	2.70296	2.64049	5.06146	4.48765	5.73126	4.84994	5.21945	4.89775	4.86224	3.3228	5.88528	3.6125	4.41377	3.65175
"TR105851|c0_g3"	1.67659	1.98674	2.15816	2.55072	3.51624	1.94369	1.96835	2.30674	2.62993	3.54812	2.13523	2.27102	2.84218	2.70099	2.10615	2.20859	2.59172	2.61201
"TR105852|c0_g1"	2.8658	3.4768	3.68273	3.99843	2.67904	3.0439	3.25714	3.71175	3.69679	3.85443	2.89011	3.99481	4.90922	4.23608	3.88369	2.96191	3.59699	4.23501
"TR105857|c0_g1"	1.18921	1.01407	1.00978	0.43661	1.17208	0.806816	0.679548	0.880754	0.595456	1.30183	1.25094	0.465149	0.939563	0.893852	0.98586	0.684834	0.769661	0.684702
"TR105860|c0_g2"	4.71785	6.0637	4.8311	6.08956	7.22383	5.97777	4.78027	6.08139	3.00209	7.35149	4.70182	5.47234	6.27158	5.81004	5.76579	5.54716	6.25153	5.90873
"TR105861|c0_g1"	5.80958	5.67049	5.92008	5.60699	4.76008	5.86775	5.99877	4.78123	4.6644	4.44153	5.58611	4.81566	5.30853	4.39153	5.09361	5.01641	5.46616	4.26037
"TR105865|c0_g1"	2.33943	1.77979	2.17796	1.74644	2.53552	1.92536	2.3667	2.2648	2.00966	2.09313	2.2215	1.97004	2.60729	1.37964	2.12109	2.36268	1.93201	2.13019
"TR105866|c0_g1"	1.36467	1.82118	1.94036	2.5737	2.72688	2.23708	1.56999	2.4745	1.73675	3.11417	2.32934	2.2163	2.3724	3.07019	2.46465	2.25995	1.82205	2.78953
"TR105871|c0_g1"	90.7113	83.5053	83.3365	65.7672	78.7207	85.0458	85.9511	7.73805	54.1368	10.5167	68.8666	9.90494	6.83532	51.8823	8.6188	63.7581	74.6414	7.45565
"TR105872|c0_g1"	5.06876	3.18707	3.78172	2.09113	4.25776	4.23578	4.17102	2.41159	2.05928	2.29734	3.66656	2.9277	2.02006	1.63225	3.74925	2.3798	2.05766	1.29333
"TR105881|c0_g1"	1.93003	1.67631	1.82156	2.09113	1.65048	2.10872	2.34327	1.36307	3.07652	1.09762	1.48819	0.656681	0.963052	0.893852	1.95678	1.81481	1.22517	2.07947
"TR105882|c0_g1"	10.5859	10.4304	11.4244	9.67435	14.0889	11.9189	10.9431	7.94775	8.78297	7.42807	9.77029	7.90754	7.93931	10.7262	7.84207	11.2142	10.7124	8.4193
"TR105892|c0_g1"	1.07224	1.7177	3.58373	0.873219	2.65512	1.2469	2.08551	1.67763	1.11648	3.16523	2.60973	0.711405	0.916074	0.738399	1.43398	0.701955	0.83249	0.608624
"TR105897|c0_g2"	5.86806	5.11172	5.0093	4.27418	5.1428	5.20763	5.57698	3.39719	4.24262	3.98206	5.71551	5.19873	4.18106	3.94461	4.82474	3.9378	4.42948	3.95606
"TR105899|c0_g1"	19.5147	17.1564	17.2455	16.9818	16.0981	18.08	17.0824	11.5337	19.2034	12.1504	17.5779	11.9023	11.7445	16.886	12.5473	16.7442	16.1	11.6907
"TR105901|c0_g1"	7.11576	5.50493	6.23687	5.60699	6.07568	6.94962	7.52189	5.28452	5.18543	4.3139	5.60767	5.3629	4.65084	5.12993	4.83967	5.29034	5.07348	4.38717
"TR105902|c0_g1"	76.1094	95.0118	79.4756	74.8901	94.149	72.9802	46.6545	41.5842	72.8937	53.0941	104.605	42.2739	45.7567	40.5148	59.301	62.6794	43.5722	50.4651
"TR105906|c0_g1"	5.61463	6.70526	5.62309	7.35343	5.45376	5.391	5.69414	5.41034	4.71402	5.51362	5.71551	4.65149	5.30853	6.78161	5.48198	6.50592	5.63894	5.88337
"TR105907|c0_g1"	18.9689	18.5636	17.3642	13.7647	17.5094	16.9798	17.4574	11.282	16.0773	12.1249	16.025	11.3004	10.1943	14.2239	11.2478	13.7823	13.5555	10.0169
"TR105908|c0_g1"	8.46093	10.7201	9.64241	12.5927	12.3666	10.3969	8.43577	5.70393	8.83259	8.65332	9.38207	5.80069	6.03669	14.4959	5.9301	11.1457	11.2779	6.97382
"TR105916|c0_g1"	22.5365	27.2763	21.7004	24.9557	18.6576	20.7755	24.0419	30.3021	25.9767	29.2528	24.0914	31.7122	28.5862	25.8828	25.6174	22.7365	22.9328	28.6814
"TR105922|c0_g3"	13.7051	20.4676	16.8099	30.218	18.6815	10.6903	11.5992	22.4802	35.1815	19.5529	24.9326	18.5239	22.3616	34.7631	17.5364	27.479	26.9224	19.7296
"TR105926|c0_g2"	2.06649	3.24915	2.07896	2.80349	2.55944	1.96203	1.75745	2.83099	3.62235	3.19075	3.58028	2.02477	3.07707	3.94461	2.37503	3.33857	3.06294	2.78953
"TR105944|c0_g1"	5.3222	3.9114	4.67271	4.15928	4.23384	5.50102	4.33505	3.48107	3.4983	3.77785	3.94694	3.33813	3.10056	3.59484	3.45051	3.78371	3.50274	2.4345
"TR105953|c0_g1"	1.15022	1.38658	0.98998	1.28685	1.02856	1.26523	1.2185	0.482318	1.46383	0.638151	1.20781	0.738767	0.493271	1.4768	0.65724	1.2327	1.31942	0.710062
"TR105956|c0_g2"	1.28669	1.03476	1.02958	0.666404	0.765439	1.1002	0.796712	1.42598	0.843562	1.07209	1.05683	0.902937	1.19794	0.446926	1.09042	0.80468	0.879612	0.938296
"TR105964|c0_g1"	1.52063	1.7177	1.40577	1.83836	1.57872	1.50361	1.31223	1.84539	2.13372	2.22076	1.76857	1.77851	2.20797	2.19577	1.73272	1.57512	1.86918	2.45986
"TR105964|c1_g1"	2.24195	3.60097	2.27695	3.5848	2.77472	2.82386	2.08551	3.73272	3.99451	4.3139	3.06265	4.10426	3.38243	4.23608	4.37662	3.80083	3.2043	3.44887
"TR105969|c0_g1"	0.896781	0.951981	1.04938	1.24089	0.980719	0.733469	0.773279	7.98969	1.68712	9.9041	1.98425	5.22609	5.75482	6.43185	2.43477	3.44129	1.55503	8.31787
"TR10599|c0_g1"	4.46441	3.33193	4.7123	3.92949	2.82256	3.52065	4.28818	4.29892	4.24262	3.93101	5.26259	5.06192	4.0871	3.6337	4.40649	3.09887	4.09962	4.15893
"TR106005|c0_g1"	2.35892	2.66969	1.94036	2.80349	1.48304	2.03538	2.20267	2.2648	2.28258	3.39496	2.60973	3.36549	3.42941	2.75928	2.36009	2.63661	2.41893	3.39815
"TR10600|c0_g1"	5.36119	5.04964	4.37571	5.62997	1.9136	6.32617	3.21028	3.35525	3.34944	7.07071	2.32934	4.84302	5.09713	3.55597	1.67297	4.38294	3.6284	2.84025
"TR106021|c0_g1"	3.47015	2.77316	3.00954	2.78051	2.91824	2.80552	3.88983	5.32646	2.40663	4.10969	3.47244	4.13162	3.78174	2.79814	4.76499	2.53389	3.2043	3.90534
"TR106037|c0_g1"	1.98851	0.951981	1.48497	0.82726	2.12888	2.07205	1.94491	1.1324	0.917994	0.893411	1.40192	1.80587	1.01003	0.913283	1.34435	0.924526	1.02098	1.06509
"TR106049|c0_g1"	5.16624	19.35	9.64241	11.214	4.71224	9.79181	3.46804	5.17967	6.57482	13.2991	4.03321	10.1512	11.1103	7.40342	5.18323	7.15652	11.969	4.94507
"TR106066|c0_g1"	2.59287	1.55214	1.94036	1.12599	2.41592	2.43879	2.41357	1.3421	1.11648	1.73577	1.53133	1.47753	1.05701	1.34078	1.56841	1.83193	0.958149	1.11581
"TR106069|c0_g1"	2.96327	2.6283	2.69275	2.38986	2.67904	2.82386	3.02282	2.57935	2.18334	2.24629	2.26464	2.73617	2.65427	3.07019	2.47959	2.73934	2.49747	2.28234
"TR106069|c0_g2"	2.80731	2.83525	2.11856	2.52774	2.0332	2.29209	2.3667	2.09703	3.47349	2.90997	2.43718	2.2163	3.05358	3.10905	2.58415	2.67085	2.46606	3.32207
"TR106074|c0_g2"	1.28669	1.7591	1.54437	2.50476	2.29632	2.20041	1.75745	2.118	1.88561	1.60814	2.11366	1.03975	2.41938	1.98202	2.07628	2.7907	2.40323	2.02875
"TR106086|c0_g1"	3.37267	3.10429	4.13812	4.54993	3.8272	3.02556	4.03042	26.4436	2.8036	29.7123	4.14105	23.75	31.6868	4.79959	24.7511	4.53703	4.64938	37.2782
"TR106090|c0_g2"	5.3027	4.40809	4.41531	3.88353	4.11424	3.15392	4.47564	3.35525	4.06895	3.77785	4.96063	4.67885	3.05358	2.9536	5.60148	4.57127	3.11006	3.95606
"TR106092|c0_g1"	3.02176	2.09022	2.29675	1.44771	1.88968	1.74199	2.74162	1.86636	1.66231	1.25078	1.66073	1.31336	1.90262	1.0493	2.4049	1.90041	1.85347	1.4962
"TR106102|c0_g1"	1.85205	1.61423	1.74236	1.60856	0.908959	0.971847	2.15581	2.20188	2.13372	2.52708	2.09209	2.73617	2.25495	1.4185	3.09201	2.02026	1.42937	2.35842
"TR106115|c0_g1"	22.3025	18.8327	19.7204	17.7861	18.4901	19.3269	20.4333	22.2705	18.1118	21.4163	19.8641	20.4118	22.1737	16.8277	21.7785	17.6174	17.6708	20.186
"TR10611|c0_g1"	2.30044	1.63492	1.82156	1.21791	1.4352	1.57696	2.01521	0.712991	1.26534	0.714729	1.29408	0.985022	0.916074	0.796694	0.866362	1.50664	0.942442	0.507187
"TR106131|c0_g1"	1.52063	1.51075	1.24737	1.19493	0.908959	0.916837	1.0779	0.545229	1.04205	1.2763	1.18624	0.684043	1.05701	0.816125	0.926111	0.993009	0.769661	0.78614
"TR106160|c0_g1"	156.839	164.548	133.449	366.086	151.677	148.766	166.232	308.725	395.606	301.615	240.85	260.319	479.201	376.331	300.448	336.117	355.866	333.475
"TR106164|c0_g1"	0.682333	0.931286	0.910782	2.52774	0.885039	1.1002	0.726413	0.922694	1.01724	0.969989	0.798015	1.06711	1.52679	1.20476	0.896236	1.09573	1.14664	1.09045
"TR106183|c0_g1"	0.506876	0.724333	0.455391	1.24089	0.908959	0.513428	0.210894	1.88733	1.53826	1.71024	0.560767	1.01238	1.83215	2.19577	1.20992	1.72921	1.82205	2.76417
"TR106249|c0_g1"	1.57911	2.1523	1.90076	1.90729	2.22456	1.83367	1.89805	2.20188	1.1661	1.7613	1.50976	1.39545	2.18448	2.07918	1.61322	1.95178	1.94771	2.63737
"TR10625|c0_g1"	1.13072	0.765724	1.86116	2.98733	2.10496	0.330061	0.25776	2.97779	1.88561	3.39496	4.443	2.7909	1.85564	4.64414	1.6431	1.76345	0.785368	5.95945
"TR106278|c0_g1"	12.5939	8.48505	10.1968	8.31856	9.87895	11.002	11.7163	8.82851	9.80021	8.60227	10.1369	9.68605	8.94934	7.03422	9.6196	8.91996	8.60764	7.65852
"TR106289|c0_g1"	10.8393	9.20938	10.771	6.9398	11.5055	13.0924	11.7866	7.31864	5.43353	7.93859	8.54092	7.49711	7.04672	6.33469	8.55905	7.9612	8.34061	6.74559
"TR106292|c0_g1"	106.931	94.3082	98.9584	89.7578	95.1058	101.182	101.604	96.841	95.521	96.4628	95.8912	98.3928	97.6676	94.4179	99.2432	90.4495	92.0137	104.43
"TR106295|c0_g1"	3.50914	3.18707	2.73234	3.26308	3.56408	3.42897	4.03042	2.97779	3.29982	2.37392	3.60185	2.98243	2.161	2.37065	3.0472	3.27008	2.82733	2.73881
"TR106296|c0_g1"	185.244	176.675	182.612	170.622	170.813	189.914	193.765	163.506	160.302	156.194	163.809	152.542	154.746	164.022	148.835	166.175	171.21	158.318
"TR106297|c0_g1"	7.50566	7.74002	10.3948	8.04281	8.58727	7.07798	9.46681	8.87045	7.14547	7.83649	7.95858	8.04435	7.89233	7.3257	8.43956	9.02269	8.98461	7.30349
"TR106301|c0_g2"	1.50113	1.61423	1.88096	2.61966	1.6744	1.4486	1.38253	2.03412	2.38182	1.81235	1.81171	2.05213	2.39589	2.35122	2.33021	1.67784	2.1362	2.3077
"TR106302|c0_g1"	28.619	26.4692	27.2838	18.8661	25.3073	29.7422	28.1661	14.1759	18.5832	12.4056	23.1856	14.4196	15.6672	14.9429	18.2683	18.559	18.142	12.8065
"TR106302|c0_g2"	1.6181	1.82118	1.68297	2.11411	1.69832	1.33858	1.73402	1.30016	1.71193	1.04657	1.79014	0.738767	1.12748	1.63225	1.49373	1.66072	1.42937	1.34405
"TR106304|c1_g1"	0.935771	1.20032	0.811784	1.05706	1.02856	1.00852	1.0779	0.817843	1.04205	0.765781	1.31565	0.465149	0.892585	0.602378	0.716989	0.924526	0.738246	0.735421
"TR106305|c0_g1"	2.31993	1.7384	2.33635	1.44771	2.67904	2.07205	2.39013	1.50986	0.992426	1.07209	2.11366	1.6417	1.57377	1.08817	1.29954	1.16422	1.02098	1.21725
"TR106306|c0_g1"	4.9128	5.81536	4.9895	5.2623	5.21456	5.35433	4.24132	4.44571	4.8877	5.20731	4.27046	3.94009	4.48641	5.49913	4.21231	5.39307	4.57084	3.98142
"TR106308|c0_g1"	18.1696	17.5082	17.2455	16.3384	17.5333	16.9431	18.1369	16.252	15.333	16.209	16.7583	15.2952	16.8417	16.0699	16.9389	16.8983	16.5556	16.4582
"TR106311|c0_g2"	2.88529	3.24915	2.75214	3.67671	3.54016	2.8972	2.92909	3.50204	2.60512	3.11417	3.3646	3.94009	2.95962	3.43939	3.74925	3.35569	2.81162	2.66273
"TR106313|c0_g1"	36.807	35.7821	36.7085	31.0912	32.1724	34.6564	34.5632	25.3322	34.2883	26.8023	32.9559	28.5383	24.9689	32.1009	25.5875	30.4751	33.818	27.0331
"TR106314|c0_g1"	9.18225	9.9751	9.781	10.3867	9.40055	8.92999	9.32621	18.37	10.0235	18.4043	9.77029	18.8249	19.9422	11.8532	17.9695	10.0328	10.414	20.4396
"TR106316|c2_g1"	1.50113	1.82118	1.84136	1.83836	1.84184	1.57696	1.40596	2.03412	1.43902	2.04208	1.89798	1.66907	2.60729	2.54553	2.19578	1.88329	2.15191	2.38378
"TR106317|c1_g1"	758.364	540.684	614.936	434.289	527.483	515.831	699.208	418.924	391.537	325.61	626.636	403.996	369.648	266.368	502.176	414.222	382.883	260.593
"TR106318|c0_g1"	7.72011	7.40889	9.682	8.18069	9.42447	9.31506	9.65427	8.78657	8.18751	9.26595	8.7566	8.59158	8.62049	7.20911	9.11173	8.74876	9.89564	8.64754
"TR106319|c0_g1"	1.38416	0.91059	1.62357	0.597466	1.12424	1.1002	1.49969	0.62911	0.942805	0.842359	1.38035	0.848213	0.399314	0.816125	0.716989	0.787559	0.911027	0.532546
"TR106320|c0_g1"	4.9128	4.24252	4.25691	4.43504	4.61656	4.23578	4.52251	5.85072	4.58997	7.4536	4.80966	7.55184	6.34205	4.62471	6.55746	4.14325	3.53416	4.00678
"TR106322|c0_g1"	4.44491	3.76653	4.11832	2.71158	3.37272	3.64901	4.10072	3.43913	3.20057	2.70576	3.27833	3.22868	2.98311	2.04031	3.79407	2.77358	2.84303	2.91632
"TR106329|c0_g1"	12.438	20.5504	16.0971	6.54915	61.283	5.37266	11.7632	5.95557	5.40872	11.6909	39.4263	13.5714	7.14068	4.48869	6.19897	7.6359	5.38763	5.93409
"TR106331|c0_g1"	11.0928	6.91221	9.9988	5.35421	5.28632	6.06946	9.46681	7.57029	7.81535	6.02414	8.79973	7.98962	7.07021	4.56642	7.34914	5.64988	5.3248	5.37618
"TR106332|c0_g1"	30.471	24.648	31.3626	22.6118	26.1445	28.0735	32.3605	28.3938	21.6349	26.011	26.8521	28.5383	25.8145	23.7065	28.4704	25.2361	25.6815	26.3737
"TR106335|c0_g1"	5.7121	7.92628	8.37523	7.12363	9.83111	10.4336	8.97472	10.0658	5.70645	8.21938	7.52722	8.75575	7.51651	10.7068	6.9757	8.73163	11.5135	8.16571
"TR106335|c0_g2"	9.29922	13.0587	13.0083	11.145	11.3859	13.4592	11.3649	12.9177	14.7127	11.1804	11.7761	13.2157	12.0029	15.3121	10.3814	12.3099	15.676	12.8065
"TR106337|c0_g1"	1.46214	1.59353	1.58397	1.37877	1.6744	1.4486	1.71059	1.61472	1.36459	1.19972	1.31565	1.12183	1.10399	1.26305	1.95678	1.45527	1.83776	1.21725
"TR106338|c0_g1"	1.67659	0.703638	1.12858	1.14897	1.36344	2.43879	1.49969	1.88733	1.09167	1.35288	1.05683	1.80587	1.59726	1.1076	1.86716	0.582109	0.706831	0.938296
"TR106341|c0_g1"	2.39791	1.44867	0.534589	0.82726	1.48304	2.21874	3.67893	0.440377	1.11648	0.944463	1.05683	0.355702	0.469782	1.02987	1.82235	1.30118	0.424099	0.836858
"TR106342|c0_g1"	23.2578	26.0967	25.0465	25.1395	24.6615	24.9746	26.4321	24.9966	26.3241	24.505	23.6601	23.3943	24.1468	21.2776	26.0954	23.3015	27.912	18.0559
"TR106343|c0_g1"	22.0686	20.7366	20.3342	19.004	19.3513	20.3721	21.7221	19.1249	20.8409	20.7527	21.115	20.275	20.1771	17.4107	19.3288	17.8228	19.9798	19.7549
"TR106344|c0_g1"	25.4023	27.0073	25.0069	35.0437	28.8953	26.3132	24.534	33.8461	37.6129	37.1148	27.607	33.9285	33.3075	41.1949	30.965	35.5258	35.6871	39.028
"TR106346|c0_g2"	1.89104	1.67631	1.54437	1.72346	2.17672	1.61363	1.3591	2.36965	0.992426	1.65919	1.25094	1.91532	2.30193	2.05974	2.07628	1.60936	1.90059	2.89097
"TR106346|c0_g3"	1.01375	1.38658	0.98998	1.30983	1.00464	1.17355	1.10134	1.5518	1.33977	1.37841	1.20781	1.03975	1.69121	1.43794	1.50866	1.40391	1.2723	1.52156
"TR106347|c0_g1"	19.7487	14.7971	17.9186	14.4311	16.6483	17.4566	17.762	15.2664	17.0449	16.8216	16.7368	16.0887	15.6672	13.8741	15.1763	14.9123	15.3932	14.5055
"TR106348|c0_g1"	42.3046	38.7208	50.489	25.737	31.6222	35.5733	40.4917	20.2364	25.5053	16.9493	41.4105	20.6855	20.1771	16.4974	28.4704	22.8392	19.0844	17.4726
"TR106350|c0_g1"	3.60662	3.10429	3.08874	2.09113	3.65976	3.19059	3.39774	2.55838	1.21572	2.37392	2.86854	2.51728	2.86567	1.65168	3.19658	1.48951	2.02625	2.23162
"TR106353|c0_g1"	7.17424	7.32611	6.77146	6.80192	6.14744	7.62808	7.1704	5.26355	7.24471	5.51362	7.54879	5.0072	5.75482	6.54843	5.76579	6.00942	5.7646	6.28912
"TR106354|c0_g1"	39.8872	44.205	41.302	57.2188	43.4865	43.8798	43.0224	47.2461	52.2264	46.4063	44.732	43.9977	45.099	54.3112	44.1396	47.6473	45.0801	53.3307
"TR106356|c1_g2"	17.1948	15.2524	16.6713	15.672	18.3227	18.08	17.4339	18.4958	16.9953	18.9403	15.7015	18.2503	16.6772	17.0998	16.7447	17.2407	18.0949	18.8674
"TR106357|c0_g2"	5.3027	5.27729	5.34589	5.28528	4.9036	4.96925	5.55355	6.18625	5.06137	5.33494	5.49983	6.43	6.10716	6.19867	5.60148	6.04366	5.71748	5.83265
"TR106359|c0_g1"	12.9643	9.80954	10.7512	11.7195	15.3327	12.7257	11.4117	10.4852	9.87464	8.832	11.3879	10.0691	9.16074	13.2329	9.35073	12.3955	12.7858	8.82505
"TR106360|c0_g1"	13.3152	10.9271	11.9194	9.23774	15.1653	13.8442	12.7005	8.15746	5.08618	8.55122	11.1506	9.08409	7.49302	6.06265	9.99303	7.6359	8.67047	6.18768
"TR106363|c0_g1"	19.6317	26.3657	22.4725	31.4589	25.0681	23.141	20.5973	41.2486	28.5074	38.4932	24.7816	30.8914	38.2872	33.8303	32.4139	29.893	30.4095	44.7085
"TR106366|c0_g1"	76.5968	68.0873	74.1495	74.2236	85.3226	84.8991	83.4672	79.4985	68.527	71.3963	72.188	80.8265	71.4538	73.2958	74.4025	77.6602	78.3169	74.5311
"TR106366|c1_g1"	2.39791	4.80129	3.14814	4.52695	2.70296	2.78718	2.78849	2.97779	5.88012	3.42049	3.53715	3.36549	2.95962	7.6366	2.49452	4.55415	4.83787	3.42351
"TR106367|c0_g1"	15.1088	13.3691	14.6319	12.5468	9.47231	10.8737	14.1768	10.4013	13.6955	9.69989	13.1349	12.2033	10.4057	13.33	9.55985	12.5496	12.079	10.0169
"TR106369|c0_g1"	43.4939	41.7837	41.698	47.2458	43.343	44.5399	43.327	43.6183	47.3139	46.585	45.5084	43.2042	44.3239	47.8211	43.8259	43.5041	41.7345	46.2554
"TR106371|c0_g1"	24.7005	20.8194	24.0763	19.3947	21.4323	24.0211	25.7057	17.8457	22.8258	17.0769	21.0072	17.019	17.2175	17.1969	17.148	18.3193	18.2677	16.4836
"TR106372|c0_g1"	58.8366	51.7174	58.7058	46.7402	49.61	57.8157	60.7844	47.0364	52.0527	44.0324	51.5259	47.2263	45.3104	43.7793	45.0807	46.5345	46.4781	44.2774
"TR106374|c0_g1"	5.14674	5.15311	4.9697	4.98654	4.23384	4.60252	5.55355	6.27013	5.40872	6.38151	4.70182	6.56681	6.90579	5.49913	7.14001	5.68412	4.99494	7.7346
"TR106375|c0_g1"	1.11123	1.17963	0.871182	1.5626	1.60264	1.50361	1.3591	4.13115	1.3894	3.44601	1.18624	3.00979	4.04012	1.74884	3.67457	1.48951	1.74352	4.7422
"TR106376|c0_g1"	18.6764	16.8873	18.3344	14.1553	20.3798	21.5273	19.5663	10.4223	10.5445	10.3125	16.3054	10.8626	11.0164	14.6903	11.2478	15.443	18.3462	9.58583
"TR106378|c0_g1"	3.48965	2.52482	2.59375	1.83836	2.96608	3.46564	3.32744	1.53083	1.41421	1.12315	2.73913	2.32575	1.57377	1.08817	2.12109	1.57512	1.86918	1.11581
"TR106379|c0_g1"	12.321	16.9701	13.1865	18.7053	12.7493	12.6157	12.4193	13.6936	16.1517	12.3035	11.8624	10.8079	10.4292	20.8889	12.5174	17.0866	19.163	16.2553
"TR106382|c0_g1"	11.1123	12.6655	12.0778	11.9723	11.3381	13.7342	11.4117	7.50738	9.10551	7.83649	9.74873	7.33294	6.90579	9.44374	7.96156	11.0429	10.7438	7.10062
"TR106384|c0_g1"	5.02977	4.38739	3.56393	3.19414	4.28168	4.03408	4.19445	2.20188	3.54792	2.22076	3.75283	3.06451	2.44286	2.66212	2.89783	4.109	2.49747	1.623
"TR106386|c0_g1"	1.24769	1.44867	1.34637	1.10301	1.57872	1.32024	1.31223	1.1324	0.992426	0.791307	1.29408	0.985022	1.17445	1.43794	1.01573	1.42103	1.00527	0.735421
"TR106387|c0_g1"	1.16971	1.17963	1.10878	0.666404	1.05248	1.13688	0.984173	0.461347	0.545834	0.433942	1.05683	0.136809	0.587227	0.50522	0.463055	0.582109	1.11522	0.40575
"TR106390|c0_g1"	2.92428	4.63573	3.36593	5.67593	4.44912	3.90572	2.71819	4.21504	6.25228	4.26285	3.64499	3.69383	5.70785	7.01479	4.01813	5.75261	6.06304	5.50298
"TR106392|c0_g2"	0.896781	0.827809	0.831583	1.03408	1.0764	1.19189	1.19507	1.53083	0.893183	1.37841	0.970559	1.58698	1.36237	1.01044	1.32942	1.11286	1.00527	1.21725
"TR106393|c0_g1"	28.5215	27.4626	27.6204	23.3012	30.2349	31.5208	28.1192	24.8918	28.0857	27.6447	27.6933	24.7076	24.2172	25.4359	24.7212	26.6572	26.7182	24.7254
"TR106396|c0_g1"	7.17424	8.98173	8.39503	9.23774	6.72151	5.79441	6.32683	6.45886	9.00627	5.89651	9.27423	6.48473	7.16417	9.30772	6.06453	10.0842	9.62861	6.59343
"TR106398|c0_g1"	19.7877	15.2524	16.5723	12.3859	16.9114	18.5568	19.4257	12.4564	11.537	11.8441	15.5505	11.6014	11.768	7.83092	14.3697	11.2484	12.723	8.62218
"TR106409|c0_g1"	44.6441	62.6445	52.8847	67.9043	51.2844	49.6375	46.3499	56.4941	81.5278	62.0538	52.1082	45.1742	57.9945	82.759	49.293	73.3629	76.9504	71.3866
"TR106410|c0_g1"	3.87955	3.08359	3.00954	2.98733	2.20064	2.27375	3.6555	2.91488	1.76156	3.1397	2.78227	3.25605	2.11402	2.87587	3.10695	3.35569	2.01054	2.81489
"TR106411|c0_g1"	6.99879	5.77397	6.09828	6.20445	7.19991	6.19782	7.52189	7.17185	4.29224	5.61573	6.19001	4.45996	7.58697	4.79959	8.17069	4.77672	5.30909	7.7346
"TR106412|c0_g1"	0.643343	0.662248	1.24737	0.505548	0.861119	0.641786	0.679548	1.17434	0.521024	1.42946	0.776447	0.95766	1.2919	0.485789	2.07628	0.513626	0.518343	1.24261
"TR106419|c0_g1"	5.10775	5.85675	5.1281	6.43425	4.52088	4.18077	3.84296	7.59126	7.66649	7.53018	6.10374	7.33294	9.41912	8.76363	7.27445	6.8141	6.29865	10.093
"TR106421|c0_g1"	20.1581	19.5156	21.74	19.7164	19.0403	20.4638	20.9957	15.4342	20.6673	17.2045	18.6347	15.432	17.9926	17.605	18.0592	17.138	19.3201	18.9434
"TR106422|c0_g1"	0.526371	0.827809	0.712786	1.17195	0.980719	0.8985	0.60925	1.3421	1.33977	1.04657	0.798015	1.17655	1.05701	1.34078	1.03067	1.04437	1.09952	1.39476
"TR106430|c0_g1"	2.08599	0.331124	0.831583	0.229795	0.28704	1.90702	0.60925	0.188733	1.21572	0.893411	0.582335	1.8606	0.352336	2.93416	1.19498	2.20859	0.628295	0.228234
"TR106431|c0_g1"	3.02176	2.48343	2.91054	3.79161	2.5116	2.32876	3.11655	3.8166	3.42387	3.01207	3.06265	4.81566	3.57034	4.0029	3.67457	3.37281	3.53416	3.9307
"TR106438|c0_g2"	8.9873	7.88489	8.63263	8.84709	7.58263	7.9398	9.51367	7.25573	8.31157	8.39806	8.49778	7.82545	9.06678	7.67546	8.14081	8.71451	8.105	6.79631
"TR106440|c0_g1"	2.8658	2.6283	1.22758	2.84945	0.956799	1.50361	1.66372	1.30016	4.49073	2.5526	1.35878	0.0820852	3.12405	1.86543	1.19498	1.16422	1.4922	2.10483
"TR106440|c0_g2"	11.8726	13.514	13.9587	13.7187	14.3998	14.5227	11.5757	13.4839	12.7775	13.2735	12.6604	13.4893	13.8586	15.0206	12.4129	15.4088	15.7545	15.5706
"TR106440|c0_g3"	4.19147	4.44948	5.44489	3.72267	3.61192	3.83238	5.36609	6.03945	5.80569	4.18627	4.50771	7.05932	4.25152	6.50957	6.3334	5.47867	4.9007	4.86899
"TR106442|c0_g2"	38.854	32.2639	32.016	28.2188	34.7797	37.0585	37.3751	21.7043	24.2896	20.8292	31.8343	24.6256	21.5395	20.5392	27.8431	27.6673	27.6135	17.5994
"TR106445|c0_g1"	93.928	89.5897	90.1674	127.881	125.795	112.019	90.7548	172.775	75.7717	173.909	103.785	162.72	164.212	162.7	148.193	157.409	143.644	177.236
"TR106451|c0_g1"	8.83134	7.55376	7.84064	6.02062	7.12815	6.19782	7.63906	6.33304	7.31914	5.56467	7.80761	6.15639	6.27158	5.24652	6.84127	6.8997	7.05261	5.3001
"TR106458|c0_g1"	48.5236	48.2613	49.8356	51.7727	43.9171	44.9067	51.6925	47.8333	54.3849	49.1631	50.5553	45.7214	50.1022	51.6685	44.8716	50.2326	50.8447	53.1278
"TR106459|c0_g1"	29.3988	26.0967	27.6402	25.3693	27.1013	26.2949	28.1192	30.3021	31.5343	32.5202	28.254	32.4236	32.5324	25.9411	29.755	28.1296	28.179	31.6738
"TR106465|c0_g1"	56.4777	54.4078	56.3299	52.8068	54.992	57.7607	57.5273	69.4328	60.141	65.0658	55.4728	63.3971	67.1788	61.0928	64.9174	58.1595	61.6985	71.2598
"TR106468|c0_g1"	6.86232	7.05708	7.78124	8.31856	7.46303	7.22467	8.81069	8.01066	9.94907	8.01517	7.0743	7.44239	7.25813	8.78306	8.02131	8.68027	8.16783	8.29251
"TR106469|c1_g2"	17.2338	16.8666	13.5429	22.0603	9.97463	7.46305	14.8095	33.4477	24.637	33.6178	26.3129	31.7396	33.0491	27.4568	32.1898	23.7809	15.4875	41.919
"TR106470|c0_g1"	1.18921	1.15893	1.00978	1.44771	1.48304	0.751806	1.12477	1.36307	2.13372	1.83787	1.66073	1.80587	1.87913	1.57396	1.4041	1.62648	1.60215	1.77515
"TR106471|c0_g1"	1022.91	929.754	1014.43	898.773	876.883	927.38	1005.47	948.698	991.185	941.553	996.57	1025.35	1023.21	938.214	961.661	902.303	909.504	1044.63
"TR106473|c0_g1"	2.69034	3.12498	4.09852	1.0111	5.5016	1.28357	2.74162	1.65666	0.421781	1.93998	4.11948	2.62673	1.2919	0.544084	1.92691	1.16422	0.549758	0.938296
"TR106478|c0_g1"	22.7704	24.11	24.4327	25.691	24.9485	26.3682	23.6202	25.1225	22.3048	24.0455	23.4013	24.8992	25.1098	24.5809	23.0781	23.3186	25.3831	26.9823
"TR106480|c0_g1"	28.4045	26.4692	26.4325	24.3123	29.4694	30.714	26.2915	28.7293	24.9099	29.7633	27.5854	30.4536	30.6063	26.2715	29.8447	26.9653	25.8072	30.4312
"TR106481|c0_g1"	177.173	146.129	168.554	159.5	137.659	142.66	179.682	198.652	179.927	174.266	175.132	185.978	190.543	146.786	189.255	152.923	149.361	218.217
"TR106482|c0_g1"	3.76258	5.25659	4.9697	2.87243	3.9468	5.26264	5.81131	5.82975	2.3322	4.62021	3.12736	5.17137	5.61389	2.93416	5.06373	3.13312	3.32996	5.40154
"TR106483|c0_g1"	34.4871	28.2076	31.026	24.9097	30.2109	30.494	35.6177	22.5012	27.8375	23.9179	30.3246	25.9389	24.9689	21.6856	27.2755	25.6642	25.7444	21.2004
"TR106484|c0_g1"	1.98851	2.02813	1.92056	1.28685	1.93752	1.54029	1.59342	1.59374	2.20815	1.58261	1.79014	1.53226	1.55028	2.31236	2.09122	1.79769	2.04196	2.05411
"TR106486|c0_g4"	4.17198	3.99418	4.29651	4.87164	5.2624	8.10484	5.60041	5.7249	3.29982	7.73438	4.3783	5.06192	5.5904	4.35267	4.76499	3.73235	4.88499	2.15554
"TR106487|c0_g1"	3.09974	1.57284	2.57395	2.09113	2.20064	2.71384	2.34327	2.30674	1.66231	1.07209	2.37248	1.80587	2.91265	1.02987	2.59908	1.95178	2.1362	1.52156
"TR106489|c0_g1"	3.91854	2.85594	4.57371	7.14661	2.7508	2.67716	3.37431	11.3659	6.92217	9.64884	4.9175	9.02937	7.58697	9.96839	7.48357	10.5978	5.27767	12.4514
"TR106490|c0_g1"	25.3438	25.6414	24.1159	23.0484	23.7525	25.9648	23.7842	37.3482	26.2	31.7544	23.5954	32.6973	37.8879	22.6378	32.8769	25.0649	24.315	39.2309
"TR106491|c0_g1"	74.0234	73.7785	74.8821	76.7284	73.9845	67.9743	73.7661	88.6835	88.3259	87.299	82.7995	87.0103	96.0468	80.5244	94.9114	81.9062	75.9137	108.031
"TR106492|c0_g1"	5.86806	4.84269	5.0885	4.41206	5.04712	4.65753	5.71758	3.64884	5.25986	3.85443	5.71551	3.63911	3.10056	3.75029	4.03306	4.82808	4.00538	2.48522
"TR106493|c0_g1"	3.89905	3.0422	2.98974	5.0325	3.92288	3.52065	4.05386	9.37374	6.10342	6.81545	3.58028	8.12643	7.93931	6.85934	5.73591	5.95806	5.73319	9.99158
"TR106497|c0_g1"	1.07224	1.36589	1.46517	2.04517	1.60264	1.28357	1.75745	2.03412	2.10891	3.08865	1.87641	1.75115	2.32542	2.70099	2.1659	1.83193	1.90059	2.81489
"TR106498|c0_g2"	4.8933	4.42878	5.26669	4.43504	5.35808	5.75773	5.76444	4.55056	4.91251	4.84994	4.93907	5.7186	3.92268	4.21665	4.86955	4.50278	5.15202	3.32207
"TR106499|c0_g1"	22.634	21.6265	22.0766	19.4406	19.8297	22.1141	23.2687	22.1656	21.8086	18.7872	19.4112	20.7949	21.1402	18.5571	20.8375	19.5691	20.6395	20.3636
"TR106501|c0_g1"	92.6023	79.0558	78.8618	69.6967	79.0555	83.6338	85.834	76.8772	79.0715	75.6847	81.3113	80.635	72.8631	70.7503	79.9293	77.9512	72.3481	78.8676
"TR106502|c0_g1"	20.8209	14.0935	16.2951	10.5016	16.4091	19.0335	17.6214	11.7224	9.92426	8.44911	15.4642	10.5069	9.79495	6.93707	13.0402	10.8546	10.3826	6.44127
"TR106502|c0_g2"	1.30618	1.67631	1.42557	1.10301	1.69832	1.39359	1.38253	1.23725	1.8608	1.09762	1.91955	1.03975	1.31539	1.28248	1.56841	1.71209	1.24088	0.989015
"TR106503|c0_g2"	3.52864	2.11091	2.87094	1.88432	2.94216	3.30061	3.5852	1.82442	1.43902	1.81235	1.91955	1.88796	1.2919	1.01044	2.15097	1.45527	1.72781	1.06509
"TR106504|c0_g1"	6.33595	6.04301	6.61307	4.38908	6.17136	6.52788	7.40473	2.55838	3.12614	2.70576	5.30572	2.10685	2.20797	2.60383	2.89783	3.16736	3.28284	1.85123
"TR106505|c0_g1"	1.50113	2.1523	1.80176	1.97623	1.69832	1.98037	2.39013	1.67763	0.992426	1.53156	1.48819	1.72379	1.69121	1.28248	2.19578	1.50664	1.30371	1.26797
"TR106506|c0_g1"	51.4674	56.498	54.7063	64.894	68.6503	55.2852	53.2859	87.9076	61.8529	83.4956	59.7002	75.2721	85.2888	83.9443	74.0739	74.9209	74.9084	100.398
"TR106507|c0_g1"	7.68112	7.88489	7.80104	6.45723	7.46303	7.9398	7.59219	3.69078	6.7485	4.13522	7.09586	4.13162	3.94617	5.98492	4.06294	6.35184	6.47143	3.82926
"TR106508|c0_g1"	3.91854	3.87001	3.44513	2.82647	3.87504	3.61234	4.03042	3.14555	2.20815	2.88444	2.7607	2.59936	2.48984	2.66212	3.59988	3.54402	3.06294	2.94168
"TR106511|c0_g1"	9.8256	13.4105	10.3156	16.775	11.673	9.24171	9.34964	15.7697	16.5487	20.7016	11.3879	17.6483	20.2006	19.7425	13.802	17.3777	20.3096	22.9756
"TR106511|c0_g2"	10.1375	10.6374	10.8106	12.0872	11.1946	10.7637	9.51367	14.826	14.9856	16.3877	10.2664	14.2281	16.2544	14.1656	13.9066	12.9434	13.9481	16.7625
"TR106512|c0_g1"	1.98851	1.36589	1.70277	0.919178	1.53088	1.43027	1.33566	1.21628	1.04205	1.45498	1.70387	0.875575	1.05701	0.796694	0.941048	1.04437	0.89532	0.684702
"TR106517|c1_g3"	0.584857	1.05546	0.554389	1.21791	0.765439	1.26523	1.12477	1.19531	0.843562	1.19972	0.647039	1.20392	1.36237	1.06874	0.806612	0.667713	0.581173	0.684702
"TR106519|c0_g1"	3.6846	4.24252	4.47471	3.86055	4.784	4.2908	4.28818	3.06167	2.67955	2.83339	4.24889	3.00979	2.5838	3.55597	3.64469	4.45142	3.56557	2.76417
"TR106520|c0_g1"	37.9572	58.9193	46.6281	49.9803	33.5837	53.7633	39.3669	26.2339	56.1961	34.7409	33.646	22.0262	32.18	49.4339	19.8815	40.5079	44.1063	38.952
"TR106521|c0_g1"	55.5419	61.32	62.5667	81.6001	53.9396	56.5872	60.5032	66.7695	69.9164	64.8106	61.3825	67.0636	79.0173	58.9359	67.8152	62.8164	68.4213	72.1727
"TR106522|c0_g1"	12.9448	16.0388	12.7905	16.4073	16.2895	17.5299	12.8177	15.6229	11.7354	18.7361	13.4584	20.0835	16.7007	14.7097	17.6708	13.594	16.0372	19.0702
"TR106525|c0_g1"	18.9494	18.9568	18.77	19.5325	18.9925	18.4651	17.926	19.7331	18.4839	20.3187	18.8288	19.0985	21.8683	18.9652	20.1056	18.3878	17.765	21.0229
"TR106527|c0_g1"	58.0178	60.1404	57.7554	63.9288	65.2059	67.6809	60.5735	51.1676	54.6082	51.8178	55.9258	52.2609	48.1056	66.6114	47.0076	63.5355	63.0965	51.1752
"TR106528|c0_g1"	90.6333	85.6369	89.1378	77.142	77.2137	85.8159	92.9809	83.0635	82.5698	76.9865	81.5917	81.4285	84.3023	74.9086	76.0008	78.3279	79.2437	87.3376
"TR106531|c0_g2"	2.90479	2.48343	3.16794	2.32093	2.8704	3.52065	2.78849	1.86636	2.28258	2.11866	3.21363	1.88796	1.62075	2.40951	2.2854	2.24283	2.3561	1.95267
"TR106531|c0_g3"	5.63412	6.72595	5.92008	5.51507	6.43447	6.32617	5.88161	2.43256	5.5824	4.21179	6.03903	3.94009	2.77171	6.47071	3.15176	5.64988	7.31963	2.9924
"TR106531|c0_g4"	42.4606	40.2729	41.104	29.069	38.3916	42.3945	39.1092	22.5012	33.9162	26.5215	35.4146	28.0458	24.4991	34.1995	24.3627	31.0915	36.8024	26.1201
"TR106531|c0_g5"	1.52063	2.37995	1.46517	2.36688	1.12424	1.06353	1.66372	4.44571	2.43144	2.96102	2.04896	3.44758	4.18106	1.4768	3.62976	2.08874	2.23045	3.75318
"TR106532|c0_g1"	2.72933	5.79467	9.7414	0	10.7162	0	0.0234327	1.15337	0	0.025526	10.3526	0	0	0	0.268871	0.0342417	0.0157074	0.0253593
"TR106533|c0_g1"	638.43	534.868	606.719	467.54	473.807	570.291	614.194	532.122	573.126	526.244	525.353	540.011	580.039	432.974	542.327	467.947	467.451	536.477
"TR106533|c1_g2"	2.47589	1.53145	1.88096	1.49366	1.29168	1.90702	2.10894	1.5518	1.61269	1.40393	1.79014	1.58698	1.24492	1.43794	1.62816	1.38679	1.58644	1.01437
"TR106534|c0_g2"	0.916276	0.724333	1.08898	0.82726	1.41128	1.32024	1.2185	0.503288	0.793941	0.893411	1.1431	0.902937	1.01003	1.08817	1.04561	0.993009	1.17805	0.659343
"TR106534|c0_g5"	597.1	501.88	546.528	566.053	583.026	618.828	582.373	698.815	559.282	652.726	585.182	705.303	718.813	554.965	715.869	557.027	573.837	716.731
"TR106535|c0_g1"	0.506876	0.103476	0.0593988	1.08003	0.31096	0.0916837	0.0702981	0.880754	0.694698	2.24629	0.647039	1.12183	0.77514	2.39008	0.253934	1.90041	0.282733	1.4962
"TR106536|c0_g1"	84.2779	88.7412	78.347	89.2522	74.9652	89.8133	93.4027	107.033	110.358	123.265	86.1425	100.883	101.755	105.611	101.962	86.9911	107.847	124.59
"TR106537|c0_g1"	18.3255	34.5197	30.135	6.06658	62.0724	3.77737	26.104	12.037	1.78637	20.8548	83.4249	23.1207	9.20772	4.15835	9.78391	6.18063	2.05766	9.10401
"TR106538|c0_g1"	26.3186	24.2962	25.5019	35.0437	26.2881	21.7474	21.8627	37.8095	36.7446	31.6267	30.5834	35.0504	39.8375	33.8886	31.8164	36.0394	39.4726	39.8649
"TR106540|c0_g2"	6.31645	4.84269	6.45467	4.0214	5.16672	6.67457	6.20966	3.08264	4.21781	3.47154	4.46457	3.61175	4.58037	4.13892	3.73432	4.98217	3.97396	2.84025
"TR106541|c0_g1"	17.0778	14.2176	15.7011	13.5809	20.9778	17.1999	15.3953	11.3659	9.37842	11.0528	16.3917	12.8326	10.9929	11.9115	11.9349	13.2002	13.7439	9.96622
"TR106543|c0_g1"	9.84509	7.01569	7.90004	7.69812	6.88895	6.8396	8.41234	9.62538	7.6913	9.03621	7.91545	9.35771	9.13725	6.68446	9.60466	6.95107	6.67563	8.82505
"TR106544|c0_g1"	1.11123	0.972676	1.16818	1.10301	1.26776	1.26523	1.2185	0.964635	0.545834	0.944463	1.59603	1.09447	1.31539	0.524652	1.59829	0.719076	0.549758	0.76078
"TR106545|c0_g2"	91.2182	101.945	91.3158	108.831	104.841	89.7583	92.2545	131.652	109.365	123.623	102.836	130.214	132.079	121.836	137.318	113.871	109.072	148.479
"TR106548|c0_g1"	2.047	3.37332	2.29675	3.51586	2.72688	2.1454	1.66372	2.78905	1.83599	3.80338	1.89798	3.5023	3.0066	3.07019	2.24059	2.84206	3.59699	2.15554
"TR106549|c0_g1"	1.59861	2.13161	1.68297	1.5626	1.36344	1.06353	1.17163	1.53083	2.30739	1.45498	1.22937	1.50489	1.40934	1.49623	1.70285	1.1471	1.38225	1.52156
"TR106549|c0_g2"	29.4183	27.2763	27.7194	24.2663	26.9817	27.4317	29.5955	23.319	21.7093	22.8458	25.4502	23.2301	23.2072	23.0458	24.7062	24.9793	24.9276	24.5225
"TR106550|c0_g1"	25.9287	26.821	27.0067	27.0009	28.1538	29.4121	26.6195	24.3046	26.1008	24.6837	25.1483	24.5435	25.7205	28.0592	22.5403	29.7047	28.8701	21.9358
"TR106551|c0_g1"	30.5295	29.9253	29.1054	27.3456	34.8993	34.198	32.6886	29.1488	20.8409	28.3084	27.8227	27.1428	23.9589	26.9516	26.7975	27.9241	28.2104	23.5842
"TR106552|c0_g1"	9.63064	8.42296	8.71182	6.8249	9.83111	10.617	9.6777	6.96215	5.45834	6.15177	8.2174	7.22349	6.29507	5.71288	8.37981	7.27636	7.96363	6.44127
"TR106554|c0_g1"	17.9941	21.3368	17.0277	22.9565	22.6522	21.454	15.6999	40.8921	24.8106	37.3956	20.6837	40.1396	38.1932	29.7497	44.4234	24.6198	23.8752	38.2165
"TR106555|c0_g2"	3.43116	5.09103	3.16794	6.38829	7.39127	2.84219	5.22549	3.77466	7.59206	3.49707	6.92332	3.55702	4.74479	10.493	5.03386	7.99544	7.71232	7.8614
"TR106556|c0_g1"	10.2935	11.61	11.6224	10.6854	10.2378	10.5986	10.9665	9.03821	11.2888	10.0573	10.5252	10.8352	10.8285	10.2793	10.71	9.57056	11.0423	10.5495
"TR106558|c0_g1"	1.03325	1.44867	1.10878	1.17195	1.53088	1.19189	1.17163	1.04852	1.36459	1.30183	1.91955	0.930299	1.36237	1.55452	1.5236	1.1471	1.20947	1.74979
"TR106558|c1_g1"	1.42315	1.7177	1.68297	1.21791	1.33952	1.2469	1.3591	1.25822	1.33977	1.04657	1.70387	1.03975	1.15096	1.16589	1.46385	1.28406	1.33513	0.862218
"TR106560|c0_g1"	3.86006	4.26322	3.24713	2.75753	5.93216	5.62938	3.98356	3.29234	1.71193	4.26285	4.68025	3.42022	4.04012	2.33179	5.0488	3.35569	2.73308	3.04312
"TR106561|c1_g2"	28.2486	22.4957	25.8781	23.3931	22.0064	20.1154	25.8463	20.6977	25.158	18.5319	25.1051	18.4418	20.1771	21.5496	23.6158	21.7092	17.8593	24.1928
"TR106563|c0_g1"	2.4369	2.1937	2.83134	2.94137	2.82256	2.56714	2.27297	2.95682	3.12614	2.93549	2.19993	2.81826	2.81869	3.92517	2.71858	3.37281	3.61269	3.246
"TR106564|c0_g1"	70.3778	47.1024	52.7857	37.3416	34.8036	56.0554	66.5957	33.0912	31.8321	22.3608	41.6046	36.5553	29.9251	16.8666	42.87	29.0541	30.4723	17.8023
"TR106565|c0_g1"	3.39217	2.66969	2.93034	2.64264	4.49696	4.25412	3.06968	3.08264	1.43902	2.68023	3.27833	2.54464	2.32542	1.61282	3.46545	2.68797	2.49747	1.87659
"TR106573|c0_g2"	1.69608	1.2831	1.80176	1.44771	1.36344	1.37525	1.80432	1.17434	1.58788	1.37841	1.57446	1.34072	1.31539	1.36021	1.46385	1.40391	1.50791	1.72444
"TR106574|c0_g1"	1.28669	1.26241	1.04938	1.30983	1.10032	1.48528	1.19507	1.02755	1.09167	1.32735	1.29408	1.03975	1.57377	1.24362	1.41904	0.907405	1.38225	1.19189
"TR106578|c0_g1"	23.5307	23.903	24.4723	22.9335	23.609	22.7926	22.6125	20.6558	27.3661	20.1145	24.7385	19.0985	20.6234	24.3477	19.1944	23.4042	23.2469	21.8851
"TR106578|c1_g1"	2.08599	1.7177	1.78196	1.51664	0.789359	0.660122	1.82775	2.03412	1.56307	1.58261	2.19993	2.70881	2.56031	1.08817	2.70365	1.45527	1.31942	2.23162
"TR106585|c0_g1"	61.098	55.4839	60.4086	49.245	53.1502	59.2643	64.1821	46.4283	56.1465	44.1345	53.5749	45.5846	47.7533	50.1528	45.708	49.719	48.7871	45.5961
"TR106589|c0_g1"	47.2954	51.7588	54.0529	40.3289	60.6611	60.3462	57.2929	44.9814	36.2484	43.19	44.6241	44.7364	46.9077	36.1816	39.3448	38.6075	53.0438	32.3332
"TR106591|c0_g2"	5.02977	5.13242	4.21731	3.90651	3.89896	3.88739	4.33505	1.80345	5.25986	3.90548	4.80966	3.61175	3.73476	3.90574	3.49532	3.33857	4.63367	3.246
"TR106591|c0_g3"	20.2166	15.8939	18.1166	18.6134	15.4284	15.9896	19.5194	22.1237	19.9726	19.8337	21.115	24.2972	22.2911	17.605	22.6001	19.2096	16.7598	22.6713
"TR106592|c0_g1"	9.45519	9.72676	9.60281	9.19178	8.75471	8.67327	9.72457	8.17843	10.346	8.88306	8.45465	10.2333	9.37214	10.5319	8.88767	8.49194	9.04744	9.96622
"TR106597|c0_g2"	0.877285	1.7591	1.24737	2.20603	1.12424	1.06353	0.702981	1.82442	2.40663	1.9655	1.59603	1.47753	2.20797	3.01189	1.61322	2.03738	1.97913	2.76417
"TR106602|c0_g1"	61.6244	79.8629	65.2199	128.524	83.6243	76.3541	65.7053	99.672	88.8717	103.38	78.4427	84.1647	109.694	126.402	99.1685	99.5749	106.92	135.039
"TR106604|c0_g2"	4.34744	3.41471	4.9499	3.99843	3.68368	3.92406	5.29579	2.57935	4.76364	2.98654	3.51558	3.17396	2.70124	2.8953	2.67377	3.38993	4.06821	2.58665
"TR106606|c0_g1"	3.08025	6.27066	4.23711	6.52617	4.16208	2.80552	3.04625	9.64635	8.83259	9.49568	5.58611	7.49711	9.20772	12.8054	7.94663	7.19076	7.97934	16.3821
"TR106615|c0_g1"	1.85205	1.57284	1.32657	1.12599	2.2724	1.55862	1.68715	3.66981	1.3894	2.90997	1.6823	3.42022	3.82872	1.51566	3.5252	1.66072	1.61786	3.82926
"TR106617|c0_g2"	59.3435	49.8755	52.3501	41.5698	49.4665	53.91	58.2068	39.3823	46.4207	38.8251	48.3123	42.7664	38.6395	37.2697	40.6443	42.8877	42.7869	35.7313
"TR106619|c0_g1"	2.74883	4.49087	3.68273	4.27418	3.80328	3.33729	2.76506	4.99094	6.27709	5.02863	4.96063	4.35051	5.12062	6.49014	4.06294	5.56428	5.7489	5.90873
"TR106625|c0_g2"	2.26145	1.96605	2.11856	2.38986	1.72224	2.16373	2.34327	2.01315	1.33977	1.63367	1.74701	2.27102	1.33888	1.74884	1.43398	1.98602	1.94771	1.31869
"TR106633|c0_g1"	19.7682	16.0802	18.1364	15.8099	17.9639	17.2182	17.9026	15.2664	18.1862	17.9703	18.6779	16.3623	17.3584	15.04	17.133	17.7886	17.1839	16.7625
"TR106636|c0_g1"	0.85779	1.17963	0.97018	1.60856	0.598	1.22856	0.749846	1.30016	1.58788	1.63367	0.948991	1.01238	1.5033	1.49623	1.38917	1.1471	0.911027	1.64836
"TR106641|c0_g1"	3.08025	1.92466	2.75214	1.26387	2.32024	2.40211	3.02282	1.09046	0.992426	1.73577	1.89798	1.23128	1.12748	1.01044	1.4041	1.11286	1.288	0.78614
"TR106645|c0_g1"	3.02176	2.25578	2.25715	1.95325	1.98536	2.84219	2.53073	1.19531	1.31496	0.969989	1.74701	0.875575	1.24492	0.932715	1.67297	1.59224	1.33513	0.989015
"TR106645|c0_g2"	4.34744	2.37995	2.71255	1.83836	3.7076	3.46564	3.39774	1.88733	1.21572	0.995515	2.07053	1.77851	1.45632	0.757831	1.92691	1.84905	1.83776	1.09045
"TR106646|c0_g1"	1.36467	2.37995	1.76216	1.86134	1.96144	2.20041	1.61686	2.20188	1.91042	2.5526	2.04896	2.24366	2.56031	2.19577	2.43477	1.90041	2.46606	2.61201
"TR106648|c0_g1"	3.00227	2.11091	2.29675	1.97623	3.3488	3.46564	2.74162	2.13897	1.46383	1.99103	3.01952	2.73617	2.02006	1.49623	2.9277	1.9689	1.63357	1.92731
"TR106649|c0_g1"	1.52063	1.15893	1.78196	1.65452	1.10032	1.21022	1.59342	2.72614	2.03447	1.99103	1.87641	3.63911	3.19451	1.70998	2.86796	2.25995	1.96342	3.04312
"TR106653|c0_g1"	1.93003	3.35263	2.47495	3.67671	2.82256	2.71384	1.96835	2.34868	2.60512	3.1397	2.00582	2.76353	3.92268	3.38109	2.91277	2.7907	3.78548	3.62639
"TR106654|c0_g1"	35.7542	37.7274	33.6593	34.0785	39.5397	41.2576	33.6728	37.9144	31.2862	43.0113	32.3304	36.309	37.9114	31.0128	37.1191	32.4783	36.6453	33.0939
"TR106658|c0_g1"	4.60087	5.73258	4.59351	3.74565	3.61192	5.06094	4.59281	1.97121	4.46592	1.93998	4.52928	1.97004	2.20797	2.83701	2.31528	4.31445	3.89543	1.82587
"TR106659|c0_g1"	10.8978	16.8459	15.8199	15.7869	15.6676	17.6949	15.7702	24.3675	18.5832	29.2273	14.9035	28.4836	26.7071	20.2865	22.1818	16.1107	24.0323	20.6932
"TR106660|c0_g1"	300.441	244.473	276.996	201.989	205.425	250.021	279.083	236.252	249.446	242.752	241.41	262.508	264.957	191.751	256.204	209.337	215.772	258.691
"TR106661|c0_g2"	2.06649	2.48343	2.65315	2.18305	2.00928	2.07205	2.46043	4.25698	2.95247	3.75233	2.58816	3.858	5.1676	2.85644	4.33181	3.18448	2.04196	4.0575
"TR106662|c0_g1"	4.21097	3.26985	3.84112	5.33123	4.99928	4.65753	4.61624	7.10894	4.31705	6.9686	4.57241	7.16877	5.68436	5.0522	7.19976	5.46155	4.9007	5.73121
"TR106664|c0_g1"	27.4103	24.11	26.1751	25.9438	30.1153	32.0709	27.9552	32.1056	19.5508	30.4781	23.013	33.9285	29.6902	27.107	31.5774	26.0408	27.3936	30.6595
"TR106673|c0_g1"	0.779809	0.703638	0.593988	0.666404	0.837199	0.623449	0.913875	1.19531	0.893183	0.995515	1.18624	1.286	1.17445	0.738399	1.41904	0.684834	0.581173	1.16653
"TR106673|c0_g2"	16.142	14.7557	16.5723	14.6609	14.5194	14.6694	16.6841	19.796	19.8485	20.7016	16.0681	21.1506	20.0362	16.9249	18.3878	16.9325	15.189	20.4396
"TR106674|c0_g1"	2.80731	2.25578	2.53435	3.12521	2.12888	3.44731	1.92148	1.82442	2.13372	3.2418	3.17049	2.27102	1.97308	3.692	3.25632	3.78371	1.60215	3.95606
"TR106677|c0_g1"	173.43	163.968	171.564	152.377	154.691	166.387	168.106	152.874	160.947	165.281	160.466	161.161	162.779	156.191	154.063	152.718	150.979	165.292
"TR106678|c0_g1"	18.9104	25.2896	21.641	24.2663	30.3305	25.3964	19.5897	33.1331	20.9402	32.1373	24.9541	31.7396	31.0056	32.9171	24.6614	27.8214	28.6502	33.6265
"TR106685|c0_g1"	1.57911	1.51075	1.64337	1.53962	1.36344	1.72365	1.75745	1.38404	1.26534	1.65919	1.35878	1.97004	1.69121	1.02987	1.7626	1.1471	1.57074	1.90195
"TR106687|c0_g1"	1.16971	2.42134	1.78196	2.87243	2.00928	1.66864	1.59342	2.118	3.92008	2.39945	2.02739	1.61434	2.7952	3.43939	1.77753	2.72222	3.14147	2.56129
"TR106689|c0_g1"	1.38416	1.65562	1.36617	1.35579	1.4352	1.63197	1.94491	0.775902	0.917994	1.14867	1.38035	1.01238	1.03352	0.699536	1.20992	1.21558	1.4922	1.06509
"TR106690|c0_g1"	84.1024	78.3108	79.6142	73.9019	92.5225	87.3929	83.8187	78.6178	79.8159	79.973	83.7916	79.8689	77.7019	72.5769	79.4513	78.3108	81.317	72.2741
"TR106691|c0_g1"	197.76	184.043	189.72	239.653	175.836	148.436	194.14	288.132	315.79	220.034	212.466	251.208	235.502	306.436	235.755	265.921	246.449	326.578
"TR106693|c0_g2"	2.69034	1.98674	1.99976	1.28685	1.9136	2.56714	2.60103	1.32113	1.53826	0.842359	2.00582	0.95766	1.31539	1.28248	1.67297	1.52376	1.24088	1.19189
"TR106694|c0_g1"	3.48965	8.42296	4.9103	3.76863	8.20455	5.33599	3.5852	4.86512	2.40663	7.35149	5.00377	2.76353	4.97968	5.16879	5.27286	7.36197	9.20452	5.65513
"TR106695|c0_g1"	1.87154	1.07615	0.910782	0.82726	1.12424	1.2469	1.19507	0.985605	1.19091	0.944463	1.31565	0.711405	0.634205	0.816125	0.702052	0.753318	1.03669	0.532546
"TR106696|c0_g1"	13.9586	11.2789	12.6519	10.8693	9.75935	10.5253	13.5441	10.4432	11.8099	9.77647	11.7545	11.2183	11.4392	9.52146	11.0386	9.48495	9.72286	10.5495
"TR106700|c0_g1"	6.86232	5.71189	6.09828	6.11254	5.5016	5.5927	7.59219	9.26888	5.48315	8.44911	6.36255	10.9447	8.94934	5.61572	9.08186	6.21487	6.42431	9.33224
"TR106702|c0_g1"	8.92881	5.83606	5.70228	4.87164	4.97536	4.76755	5.20206	7.46544	5.5824	5.23283	6.08217	5.93749	5.47296	3.96404	6.48277	7.89271	4.71221	6.87238
"TR106704|c0_g1"	6.72585	4.63573	5.46469	4.77973	4.97536	5.77607	5.88161	3.83757	4.14338	3.44601	5.54297	4.15898	3.54685	3.3228	4.09281	4.12613	3.81689	3.04312
"TR106706|c0_g1"	0.623847	0.993371	0.772184	1.44771	0.765439	0.751806	0.749846	1.06949	1.41421	0.918937	0.776447	0.766128	1.03352	1.82657	0.896236	1.09573	1.36654	1.39476
"TR106710|c0_g1"	1.54012	1.63492	1.34637	1.95325	1.60264	1.22856	1.40596	2.24382	2.77879	1.8634	2.28621	2.572	2.20797	2.05974	2.04641	2.51677	2.60742	1.64836
"TR106711|c0_g1"	0.760314	0.993371	0.97018	1.17195	1.00464	1.02686	0.796712	0.859783	1.53826	1.37841	1.1431	1.31336	1.38586	1.30191	1.1203	1.54088	1.09952	1.19189
"TR106712|c0_g1"	149.879	124.337	136.399	123.813	116.825	120.949	143.9	132.952	132.142	135.671	137.992	136.508	150.988	114.957	142.068	119.589	115.873	140.618
"TR106713|c0_g1"	149.801	62.9135	66.3287	171.243	88.9345	39.7724	64.065	177.849	145.663	186.544	131.478	251.81	200.08	242.72	106.249	213.36	165.1	311.869
"TR106717|c0_g1"	0.896781	0.993371	1.22758	1.19493	1.24384	1.55862	1.17163	0.692021	0.694698	0.842359	1.38035	0.465149	0.422803	0.816125	0.761801	0.924526	0.863905	0.38039
"TR106719|c0_g1"	35.1109	37.5412	35.0453	35.825	35.9039	37.9204	36.1801	42.3391	38.9527	45.3597	36.9891	40.4133	45.099	33.2668	40.7041	32.3927	30.8964	43.1616
"TR106720|c0_g3"	3.64561	3.72514	3.92032	4.75675	4.13816	4.6942	4.21788	5.41034	3.17576	5.23283	4.18419	6.94988	7.25813	3.71143	5.87035	3.98916	3.75406	5.52834
"TR106723|c0_g1"	5.80958	4.53226	4.61331	3.33202	4.04248	3.75903	5.78787	5.3684	4.09376	5.02863	4.01164	6.32056	5.379	3.59484	5.10855	3.80083	3.45562	5.62978
"TR106726|c0_g1"	12.5939	10.1407	11.2264	9.58243	12.2949	13.7709	14.5517	9.62538	7.76573	9.67436	9.87813	10.6711	8.76143	9.92953	10.247	11.3169	13.7597	8.36858
"TR106740|c0_g1"	4.65936	5.91884	5.0885	3.69969	4.87968	4.38248	4.59281	2.05509	5.16061	3.36944	4.52928	2.59936	2.3724	4.68301	2.34515	4.60551	4.64938	3.37279
"TR106740|c1_g1"	1.96902	2.71108	2.87094	2.29795	2.29632	2.21874	1.92148	1.42598	3.44868	2.42497	2.8254	1.55962	1.83215	3.41995	1.6431	2.34556	2.71737	2.33306
"TR106743|c0_g1"	0.44839	0.538076	1.10878	0.666404	1.00464	1.35692	0.515519	1.36307	0.39697	0.459468	1.01369	1.06711	1.10399	0.544084	1.1203	0.273934	0.738246	1.06509
"TR106743|c0_g3"	23.6477	21.254	20.2946	17.6023	14.9739	16.0263	22.9406	21.2639	21.5108	21.4674	21.5895	21.0685	21.8918	14.3016	24.2432	18.4049	17.6237	20.7439
"TR106749|c0_g1"	3.15823	6.20857	4.15792	5.83678	3.99464	2.58548	2.67133	3.14555	7.56725	5.25836	5.21945	3.52966	5.77831	7.83092	3.45051	6.06078	4.17816	8.85041
"TR106749|c0_g2"	11.0928	16.4113	13.4439	19.1649	17.1745	12.689	12.8411	17.0908	17.9381	20.9824	13.8682	13.1063	17.8987	19.1207	16.1621	16.5559	13.7597	24.4464
"TR106750|c0_g1"	36.4171	35.7407	34.5503	33.4351	38.8221	36.4167	36.555	37.7256	38.3076	35.7875	33.15	37.3488	37.3007	32.781	37.2386	33.9678	34.8389	35.8328
"TR106753|c0_g1"	5.14674	4.05627	4.65291	5.44613	3.73152	3.26394	4.05386	10.0658	5.78088	10.6444	5.71551	10.0144	11.4392	6.39298	11.0984	5.80397	5.3248	9.89015
"TR106758|c0_g1"	1.09173	0.600162	1.20778	0.505548	1.12424	1.33858	1.31223	1.15337	0.793941	0.867885	1.22937	0.902937	0.77514	0.699536	1.01573	0.80468	0.753954	0.684702
"TR106764|c0_g1"	1.46214	1.84188	1.28697	1.44771	1.74616	1.797	1.80432	1.99218	1.88561	2.29734	1.70387	2.16158	1.9261	1.49623	1.86716	1.52376	1.53932	2.28234
"TR106765|c0_g1"	4.40592	2.48343	3.60353	1.99921	2.58336	2.73217	3.39774	2.05509	1.8608	1.45498	2.84697	2.16158	1.45632	1.0493	2.53934	1.93466	1.64927	1.31869
"TR106773|c0_g1"	4.38643	3.78723	4.59351	4.34312	4.09032	4.6942	3.98356	5.22161	4.24262	4.79889	4.46457	5.80069	4.90922	3.18678	4.86955	4.00628	3.65982	4.41253
"TR106774|c0_g2"	1.16971	1.61423	0.851383	1.88432	1.14816	1.39359	0.96074	1.61472	2.87804	1.99103	1.46662	1.69643	2.06704	2.79814	1.7626	2.10586	2.04196	2.05411
"TR106779|c0_g1"	4.75684	1.94535	3.88072	3.5848	4.61656	4.91424	7.96712	3.31331	3.05171	2.42497	4.80966	2.73617	2.77171	3.30336	4.07787	3.38993	4.75933	3.16992
"TR106785|c0_g1"	1.87154	2.25578	2.51455	3.10223	2.1528	2.18207	1.87462	3.01973	2.45625	2.73128	2.58816	1.94268	2.65427	2.87587	2.85302	2.25995	2.93728	2.51058
"TR106788|c0_g1"	164.754	162.83	164.673	158.237	145.123	155.881	168.364	188.083	167.348	200.175	166.785	193.858	215.512	157.376	197.545	151.982	157.042	209.367
"TR106789|c0_g1"	11.4632	10.658	11.0482	10.8003	10.5009	11.1304	11.646	14.9938	12.2068	12.1504	10.3311	15.1037	16.043	12.0087	13.085	11.899	10.4297	15.1902
"TR106790|c1_g1"	25.5193	17.9221	22.2152	13.466	22.3891	19.0152	23.9716	19.3137	6.3019	22.514	15.1623	21.8347	18.1101	12.3196	21.2109	13.8508	14.4979	20.0339
"TR106801|c0_g2"	3.15823	3.78723	3.12834	4.1363	3.92288	3.13558	2.92909	3.27137	4.68921	4.08416	3.58028	4.10426	3.80523	4.52755	3.36089	4.07476	3.78548	3.98142
"TR106806|c0_g1"	0.838295	1.01407	1.30677	1.19493	1.21992	1.22856	0.913875	0.503288	1.31496	0.842359	1.03526	0.95766	0.540249	1.1076	0.761801	0.958768	0.989564	0.684702
"TR106809|c0_g1"	2.0275	2.11091	1.48497	2.98733	1.88968	1.72365	2.31984	2.72614	2.40663	3.19075	2.78227	3.72119	4.36897	2.44838	3.18164	2.53389	2.5603	3.01776
"TR106810|c0_g1"	8.51941	5.75328	7.52385	5.44613	6.81719	7.66475	7.47503	5.85072	4.6644	5.33494	6.10374	4.29579	5.33202	4.95505	6.54252	5.30746	5.65465	5.90873
"TR106815|c0_g1"	0.85779	0.703638	0.712786	1.03408	1.10032	0.84349	0.937308	1.48889	0.645077	1.37841	1.12153	1.77851	1.64424	1.32135	1.28461	1.01013	1.0681	1.3694
"TR106816|c0_g2"	3.47015	3.4561	3.72232	3.65373	3.73152	3.64901	4.10072	2.85196	4.78846	3.11417	2.89011	2.16158	2.23146	3.43939	2.55427	3.45841	3.70694	2.94168
"TR106820|c0_g1"	3.23621	2.04883	3.18774	2.16007	3.87504	3.31895	3.30401	2.55838	1.98485	2.16971	3.01952	2.65409	2.09053	2.23463	2.50946	2.32844	2.40323	2.13019
"TR106823|c0_g1"	37.7038	37.5412	35.2037	40.1681	36.4062	34.3264	38.1953	33.3848	43.5179	34.8175	37.9165	31.9311	32.9082	44.3428	35.4611	41.3469	39.6297	37.5572
"TR106827|c0_g1"	2.51488	1.92466	2.41555	2.89541	2.53552	2.45712	2.62446	4.23601	2.5555	3.34391	3.40774	5.30817	3.54685	2.75928	3.71938	2.60237	3.1886	3.09384
"TR106831|c0_g1"	83.1861	113.203	100.661	136.36	107.138	108.278	80.257	159.416	141.098	236.422	102.944	152.131	170.155	205.275	114.658	146.281	161.77	226.611
"TR106832|c0_g1"	2.90479	3.82862	3.42533	3.65373	5.64512	3.48398	2.3667	3.4601	2.8036	2.78234	4.65868	4.10426	2.77171	2.5261	3.0472	3.04751	2.52889	2.23162
"TR106833|c0_g1"	41.9732	39.9418	44.6679	43.3163	42.3623	46.887	44.3112	44.2684	44.9817	44.8747	40.8282	45.5846	42.6562	40.8646	43.2733	38.8986	42.0015	44.3281
"TR106839|c0_g1"	0.44839	1.03476	0.791984	0.82726	0.813279	0.788479	0.515519	1.44695	1.66231	1.65919	1.0784	0.820852	1.64424	1.61282	1.44892	1.36967	1.35083	1.19189
"TR106843|c0_g2"	0.974761	2.85594	5.22709	2.75753	21.4801	1.48528	3.04625	3.50204	1.61269	2.37392	17.1034	10.3154	4.58037	2.2152	3.21151	2.3798	1.96342	6.89774
"TR106849|c0_g1"	2.55387	3.53889	3.44513	3.28606	3.37272	3.11724	2.67133	5.64102	4.36667	5.99862	3.86067	5.30817	4.43944	6.74275	4.51106	4.89656	4.44518	5.90873
"TR106862|c0_g1"	2.4369	2.21439	2.17796	1.95325	2.1528	1.87035	1.80432	1.25822	2.05928	1.32735	2.1568	1.286	1.66772	1.55452	1.82235	1.60936	1.53932	1.26797
"TR106871|c0_g1"	15.0893	13.9279	14.5131	12.6617	16.1699	16.0813	16.356	8.95433	10.2468	9.4191	13.2643	9.74077	7.93931	11.931	9.18642	12.0188	13.9481	7.7346
"TR106887|c1_g1"	1.54012	1.84188	1.86116	1.49366	1.794	2.20041	1.52312	1.19531	1.51345	1.8634	1.98425	0.875575	1.43283	1.16589	1.62816	1.31831	1.0681	1.52156
"TR106889|c0_g2"	18.9299	20.1365	17.7998	18.4985	16.433	15.1278	15.8639	14.0921	20.965	14.6775	19.1092	15.2131	15.6437	18.1685	15.236	17.3434	16.477	15.7228
"TR106890|c0_g1"	0.584857	0.889895	0.752385	1.19493	0.837199	0.825153	0.492087	0.733961	1.21572	1.14867	0.776447	0.820852	0.869096	1.82657	1.13523	1.1471	1.20947	0.684702
"TR106898|c0_g1"	0.526371	1.53145	1.22758	1.30983	0.861119	1.2469	0.913875	1.21628	1.96004	2.09313	1.16467	1.25864	2.65427	2.60383	1.49373	1.59224	1.44508	2.15554
"TR106918|c0_g1"	0.8188	1.3038	0.910782	1.6775	0.885039	0.696796	1.10134	1.15337	1.96004	1.55709	1.18624	1.20392	1.66772	2.17633	1.26967	1.45527	1.2723	2.66273
"TR106920|c0_g1"	1.48164	2.44204	1.32657	2.27497	2.55944	1.63197	2.08551	1.6986	2.03447	1.9655	2.2215	1.61434	2.25495	2.5844	2.21072	2.24283	1.64927	3.246
"TR106921|c0_g1"	2.4369	2.09022	1.76216	1.58558	1.794	2.16373	2.08551	1.09046	1.21572	1.02104	2.32934	1.31336	1.5033	0.816125	1.67297	1.36967	1.72781	0.836858
"TR106929|c0_g1"	8.07102	5.58771	6.55367	6.27339	7.31951	7.24301	7.4516	10.5271	5.90493	10.338	7.26841	10.1238	11.4862	5.96549	9.26111	7.08803	6.89553	10.0677
"TR106939|c0_g1"	1.6376	1.26241	1.38597	1.26387	1.4352	1.22856	1.49969	1.15337	1.36459	1.22525	1.40192	1.31336	1.12748	1.02987	1.04561	1.30118	1.42937	1.29333
"TR106945|c1_g1"	0.0584857	0.0620857	0.0791984	0.0459589	0	0.220041	0.0234327	7.15088	0.0744319	4.3139	0.0647039	4.37788	8.85538	0.310905	2.61402	0.0513626	0.109952	6.54271
"TR106946|c0_g2"	24.603	36.196	30.9864	35.1126	47.9356	30.5673	27.838	38.7532	25.4557	43.8027	37.744	44.0524	37.0658	33.364	35.7598	31.7249	32.4671	40.3721
"TR106954|c0_g2"	1.15022	0.972676	1.60377	0.965137	1.93752	1.74199	1.61686	0.587169	0.843562	0.944463	1.27251	0.766128	1.15096	0.582947	1.13523	0.59923	0.769661	0.557906
"TR106954|c0_g4"	1.11123	1.15893	1.24737	0.551507	0.741519	1.21022	1.49969	0.754932	0.719509	0.357364	1.38035	0.684043	0.869096	0.680104	0.836487	0.530746	0.706831	0.507187
"TR106958|c0_g1"	29.7692	25.6414	27.6006	24.0595	21.7911	23.141	30.2516	27.6808	30.269	28.7678	28.2756	29.3318	31.8277	22.9875	28.9186	23.7637	23.7338	29.6451
"TR106959|c0_g1"	17.7407	15.6456	15.1467	12.271	13.443	13.9543	16.7778	12.0579	15.7796	12.4822	15.3348	12.9421	13.4592	11.0566	14.2203	12.8749	12.4245	12.4514
"TR106962|c0_g1"	0.760314	1.03476	0.593988	1.21791	0.980719	0.770143	0.726413	3.06167	1.33977	2.42497	1.12153	2.2163	2.93613	2.07918	1.6431	1.6436	1.05239	2.89097
"TR106968|c0_g1"	2.88529	3.08359	2.67295	2.75753	3.588	3.46564	2.76506	2.81002	2.08409	1.91445	3.14892	2.40783	2.84218	2.27349	2.07628	2.36268	2.23045	1.42012
"TR106972|c0_g1"	2.53438	3.39402	2.59375	19.7623	3.7076	1.94369	2.5073	33.4057	11.1152	19.2466	5.02534	6.94988	27.7641	7.85035	18.2384	10.478	8.57622	38.2165
"TR106972|c0_g2"	11.2487	9.06451	8.09804	47.2228	14.5194	10.3603	11.2946	81.239	22.7762	58.6333	14.5152	22.9291	74.7188	17.877	55.9849	27.342	23.5296	92.3841
"TR106974|c0_g1"	133.211	120.881	134.162	114.713	100.536	105.895	137.761	128.024	119.339	124.848	124.62	147.753	134.029	115.249	128.759	119.829	120.774	131.539
"TR106977|c0_g1"	29.5938	25.1447	28.4322	21.9454	20.2363	23.6544	31.0015	25.5209	27.7631	26.2663	25.4286	26.705	26.2608	23.7842	27.2008	22.5824	25.0847	26.6527
"TR106980|c0_g1"	128.493	185.471	189.522	147.781	461.345	124.396	144.158	152.224	162.336	158.261	357.791	204.228	186.644	142.258	128.714	156.348	149.958	197.321
"TR106983|c0_g1"	22.1466	22.0197	22.4131	23.8757	21.1692	22.8292	23.7842	23.7174	26.0512	23.3818	21.0288	23.8868	23.9823	24.6781	21.3752	24.1404	24.9119	26.8809
"TR106988|c0_g1"	7.58364	6.56039	7.26645	6.96278	8.08495	8.19652	7.10011	7.17185	4.63959	5.6923	7.28998	6.32056	5.70785	8.70534	7.72257	8.09816	7.99505	6.87238
"TR106989|c0_g1"	1.65709	1.61423	1.40577	1.6775	1.36344	0.880163	1.54656	1.44695	1.91042	1.58261	1.20781	2.27102	1.99657	1.45737	1.67297	1.72921	1.39796	1.42012
"TR106991|c0_g1"	6.80383	2.46273	2.31655	1.58558	1.98536	3.37396	3.56177	7.44447	1.41421	1.73577	2.43718	4.89775	7.61046	7.98637	9.18642	3.86931	7.57095	1.82587
"TR106991|c0_g4"	16.6294	8.54713	6.77146	3.53884	3.7076	4.58418	6.0925	10.8207	1.88561	1.83787	7.89388	6.43	17.1235	9.15226	8.7383	4.00628	8.76471	3.52495
"TR106993|c0_g1"	2.30044	3.29054	2.81154	4.29716	3.1096	2.93388	3.02282	3.85854	3.20057	3.39496	3.21363	3.22868	3.31196	4.23608	3.19658	2.96191	3.78548	3.37279
"TR106999|c1_g1"	34.4091	124.813	82.1089	87.0692	41.1663	98.7433	37.6563	47.6026	73.9109	96.0799	42.6183	77.5431	92.2886	72.0911	77.375	54.2389	106.527	38.5208
"TR107003|c2_g2"	0.487381	0.827809	0.653387	1.03408	0.62192	0.861826	0.796712	1.40501	1.01724	1.2763	1.16467	1.34072	0.916074	1.18532	0.731926	0.924526	1.35083	1.77515
"TR107005|c0_g1"	21.9711	24.7101	21.6806	30.9763	17.94	19.5103	20.5739	30.7844	36.2732	35.8896	25.9247	31.9859	36.3376	39.5238	27.5742	30.1841	32.4514	39.307
"TR107006|c0_g1"	29.2818	32.3053	29.739	34.699	32.9378	33.4095	28.6113	32.8605	32.1546	34.8941	30.5618	30.7819	32.7908	38.1053	29.8148	34.5499	33.6295	35.8074
"TR107007|c0_g1"	9.14326	10.1407	10.5136	13.9485	8.56335	8.34321	10.4744	24.032	18.1862	19.5785	13.3937	21.862	22.9958	18.8486	18.9853	17.0695	13.367	27.2359
"TR107010|c0_g1"	1.91053	2.04883	1.66317	1.7924	2.17672	2.25542	1.71059	1.46792	1.66231	1.1742	1.76857	1.55962	1.31539	1.28248	1.73272	1.66072	1.64927	1.24261
"TR107012|c0_g1"	4.13299	4.26322	3.76192	5.37719	4.49696	3.81404	3.56177	4.65541	6.25228	5.51362	5.30572	4.40524	6.34205	5.53799	4.15256	6.33472	5.04206	5.60442
"TR107017|c0_g1"	1.57911	1.53145	1.70277	1.40175	1.57872	0.8985	1.87462	3.10361	1.14129	2.06761	1.74701	1.75115	2.30193	1.32135	2.38996	1.79769	1.52361	2.15554
"TR107018|c0_g1"	1.24769	0.972676	1.24737	0.735343	0.861119	1.06353	1.10134	0.964635	0.496213	0.587099	0.927423	0.738767	1.03352	0.330336	0.791675	1.16422	0.816783	0.684702
"TR107019|c0_g1"	1.38416	1.42797	1.44537	1.58558	1.36344	1.26523	1.61686	0.587169	1.19091	0.459468	1.29408	0.766128	0.51676	0.582947	0.761801	1.43815	0.958149	0.507187
"TR107020|c0_g1"	3.33368	2.50412	2.87094	2.87243	3.61192	3.3923	3.6555	3.18749	2.3322	4.13522	3.21363	3.25605	3.14754	2.25406	3.06214	2.80782	2.40323	2.58665
"TR107023|c0_g1"	7.7786	8.52644	8.29603	7.14661	8.01319	11.4238	8.64666	8.05261	5.08618	9.75094	5.4567	8.20852	7.44604	6.45128	6.28859	7.73863	9.8014	7.63316
"TR107024|c0_g1"	0.974761	1.34519	1.00978	1.21791	1.5548	0.971847	0.890442	1.61472	1.09167	1.81235	0.754879	1.286	1.57377	1.24362	1.67297	1.31831	1.25659	1.64836
"TR107025|c0_g1"	5.02977	7.22264	6.51407	9.14582	6.72151	6.50954	5.0146	6.92021	7.71611	7.01966	7.139	6.2932	7.14068	10.9205	5.30273	8.30361	9.76998	7.6078
"TR107028|c1_g1"	0.662838	0.91059	0.752385	0.85024	0.40664	0.715133	0.86701	1.11143	0.893183	1.04657	0.819583	0.902937	1.10399	1.39907	0.896236	0.650592	1.09952	1.3694
"TR107029|c0_g1"	3.23621	3.08359	3.54413	2.80349	4.04248	4.19911	4.19445	4.21504	0.967615	3.98206	2.696	3.91273	4.01663	3.24507	4.39156	3.30432	3.65982	3.77854
"TR107030|c0_g1"	34.4091	31.6223	32.4317	30.7006	30.8329	30.604	32.4074	29.5891	35.0078	27.4149	35.1342	28.1826	28.4688	28.5644	31.5475	33.4028	30.7236	28.6053
"TR107031|c0_g1"	2.70984	3.20776	3.08874	3.44692	4.11424	3.02556	3.11655	2.93585	3.17576	2.60365	4.16262	3.03715	4.88573	3.47825	3.62976	3.64674	3.47133	3.95606
"TR107032|c0_g2"	11.3462	15.7491	10.6522	16.1086	14.352	13.7342	10.0761	8.63977	16.251	13.0948	14.0839	9.5766	10.2647	19.2955	9.87353	17.7372	17.3409	9.68727
"TR107033|c0_g1"	5.92655	5.1945	6.39527	4.59589	4.9036	5.81274	6.65488	3.4601	5.43353	3.95653	6.01747	3.03715	3.64081	3.76972	3.57001	4.36582	4.11533	2.9924
"TR107035|c0_g1"	56.2437	46.0883	50.9444	51.0604	47.4572	50.8294	51.2707	52.9501	53.2685	54.2939	50.7063	50.9475	52.78	47.1021	55.1484	47.8014	46.7922	56.6781
"TR107035|c0_g2"	0.85779	0.848505	0.871182	1.40175	0.861119	0.751806	0.679548	1.40501	0.868373	1.07209	0.625471	0.711405	1.24492	1.34078	1.07548	0.993009	0.911027	1.09045
"TR107037|c0_g2"	13.1398	14.3211	14.5725	13.466	15.1174	13.3125	14.3408	22.8577	18.1366	20.7527	14.6447	18.7701	23.2072	15.4287	21.7935	16.1963	15.6445	25.8412
"TR107038|c0_g1"	1.85205	1.7591	1.84136	1.81538	1.72224	2.16373	2.31984	2.39062	1.46383	2.37392	1.91955	2.48992	1.97308	1.45737	1.92691	1.91754	1.50791	2.25698
"TR107041|c0_g1"	160.504	132.036	140.617	128.432	146.342	142.348	154.585	190.536	141.073	177.712	140.494	215.911	194.607	124.906	194.543	139.056	143.141	186.163
"TR107042|c0_g1"	6.25797	6.87082	6.27647	5.35421	7.00855	6.67457	6.30339	4.61347	5.28467	5.1052	5.65081	4.56941	4.83875	6.64559	4.83967	6.30047	7.2568	5.14795
"TR107043|c0_g1"	8.63639	8.692	8.83062	5.74486	9.95071	9.3334	6.98294	7.17185	6.27709	7.47912	9.70559	4.70622	6.38903	3.59484	7.69269	5.80397	4.52372	3.19528
"TR107047|c0_g1"	30.2176	20.0123	22.4923	14.4541	16.5765	19.822	26.104	11.5756	14.8616	11.3846	19.6269	13.3799	13.1304	8.0058	17.1181	12.9091	12.0633	9.30688
"TR107048|c0_g1"	1.42315	1.22102	1.64337	2.5737	1.72224	0.8985	1.26537	3.31331	2.3322	4.67126	2.56659	4.81566	3.05358	4.04176	2.38996	3.16736	3.00011	3.27136
"TR107049|c0_g1"	1.36467	1.49006	0.871182	1.14897	1.3156	1.28357	1.85118	0.796872	1.26534	0.842359	1.09997	0.601958	0.892585	1.02987	0.642303	1.04437	1.20947	0.507187
"TR107049|c0_g2"	1.81306	1.03476	1.40577	0.804281	1.3156	1.43027	2.24954	0.838813	0.893183	0.459468	1.44505	0.79349	0.610716	0.699536	0.597491	0.924526	1.0681	0.532546
"TR107052|c0_g1"	3.00227	2.71108	3.28673	3.14819	3.20528	3.06223	2.62446	1.92927	2.5555	2.19524	2.56659	1.34072	2.09053	2.56497	2.24059	2.68797	2.24615	1.21725
"TR107055|c0_g1"	0.935771	1.09685	0.831583	1.17195	0.932879	1.54029	1.54656	1.11143	1.29015	1.58261	1.27251	1.06711	1.19794	1.08817	1.38917	1.52376	1.02098	1.90195
"TR107056|c0_g1"	1.93003	2.66969	2.03936	3.2401	2.70296	2.42045	2.69476	2.55838	2.70436	2.68023	2.39405	2.62673	2.34891	3.55597	2.01653	3.32145	3.12577	1.87659
"TR107061|c0_g1"	0.8188	1.3038	0.950381	1.60856	1.12424	1.06353	1.33566	0.65008	1.31496	0.816833	1.44505	0.711405	0.728161	1.63225	0.716989	1.6436	1.31942	0.811499
"TR107064|c0_g1"	0.506876	0.227648	0.692986	10.5246	3.54016	0.311724	0.515519	5.38937	8.93183	4.74784	6.34099	1.94268	5.19109	14.8457	0.552679	11.0258	7.33534	3.47423
"TR107070|c0_g1"	1.50113	1.46936	1.48497	1.7924	1.45912	1.74199	1.47626	0.859783	3.32463	0.995515	1.59603	1.09447	0.728161	2.62326	1.06055	2.39692	3.4085	0.912937
"TR107083|c0_g1"	6.27746	4.57365	4.8707	6.31935	5.76472	6.65623	6.74862	8.4091	7.36876	7.32597	6.40569	6.70362	6.38903	7.44229	6.79646	7.5503	8.13642	9.3576
"TR107098|c0_g1"	1.09173	1.09685	0.98998	0.82726	1.17208	1.26523	1.1482	0.314555	1.01724	0.280786	0.970559	0.656681	0.399314	0.582947	0.403306	0.428021	1.16235	0.329672
"TR107110|c0_g1"	58.8756	51.9243	55.3993	46.1887	47.4094	54.5884	54.7622	40.6405	52.0776	38.238	51.4396	38.0054	38.757	47.9765	40.6592	45.3874	46.8237	41.919
"TR107142|c0_g1"	7.17424	7.59515	7.18725	6.0436	6.74543	8.12317	7.05324	5.85072	6.22747	5.87099	5.90963	5.03456	6.08367	4.56642	5.95997	5.51291	5.04206	5.85801
"TR107145|c0_g1"	1.11123	1.42797	1.30677	1.88432	1.29168	1.04519	1.19507	1.30016	1.83599	1.60814	1.25094	1.03975	1.01003	2.27349	1.4041	1.81481	2.62313	1.67372
"TR107151|c0_g1"	4.58138	5.36007	4.29651	4.34312	3.54016	4.40082	4.92087	5.95557	4.193	6.50914	4.76652	6.86779	5.33202	4.72187	6.88608	4.31445	3.69123	7.7346
"TR107153|c0_g1"	5276.01	3175.68	4084.16	2322.51	3060.68	3573.15	4590.21	2146.15	2357.21	1782.74	3658.32	2493.86	2234.66	1334.64	3012.95	2113.4	1985.08	1571.82
"TR107157|c0_g1"	15.5182	19.557	17.7008	19.0959	16.5526	15.4029	15.7468	11.6385	17.69	10.6954	17.8151	12.8874	12.6606	18.9652	11.8453	17.9084	21.2049	12.4768
"TR107165|c0_g1"	2.92428	3.22846	2.41555	3.95247	1.38736	1.19189	2.24954	3.41816	4.86289	5.64125	3.96851	4.4326	4.9562	4.19722	3.51026	4.28021	3.01581	5.04651
"TR107166|c0_g1"	16.0056	13.9486	14.6715	14.4081	16.1699	15.6229	14.9969	16.252	13.9932	15.2646	13.6741	14.9669	16.1605	13.8158	13.9663	14.1247	14.168	14.962
"TR107167|c0_g1"	6.82333	8.77478	6.75166	10.7774	6.53015	5.51936	5.45982	8.43007	11.6362	8.67885	7.7429	6.75835	9.70099	12.3585	6.90102	9.70752	9.11027	10.9299
"TR107171|c0_g1"	8.11002	12.8517	9.8602	14.6379	10.5487	9.86516	9.70113	14.0711	18.0622	15.1369	11.3448	12.559	13.4827	18.5766	11.8751	13.1488	14.3094	16.3821
"TR107174|c0_g1"	2.35892	1.77979	1.97996	1.63154	2.53552	2.20041	2.53073	1.6986	1.19091	1.02104	2.17837	1.34072	1.17445	0.971578	1.55348	1.47239	1.93201	0.76078
"TR107177|c0_g1"	36.69	34.3541	35.1443	32.401	32.4355	36.0684	35.8286	38.2289	40.0196	36.8341	34.9617	40.0576	40.6361	35.482	41.3015	32.9748	34.1321	43.9985
"TR107178|c0_g1"	0.760314	0.765724	1.32657	0.735343	1.12424	1.28357	1.0779	0.901724	0.893183	0.893411	1.0784	0.574596	0.610716	0.971578	0.746863	0.753318	1.05239	0.735421
"TR107181|c0_g1"	27.7612	25.6	28.155	28.2647	25.6422	28.1836	29.5486	41.3745	33.4696	41.6074	27.5639	43.3957	38.2872	31.518	40.002	28.3008	29.9697	41.2597
"TR107182|c0_g1"	0.721323	0.724333	0.633587	0.620445	0.40664	0.880163	0.515519	3.29234	1.01724	3.8289	0.776447	2.7909	3.89919	1.72941	3.34595	0.787559	1.14664	4.66612
"TR107184|c0_g1"	23.9012	25.1654	24.6901	33.8258	30.8329	22.1508	22.0502	27.1775	37.2904	32.6733	31.2304	35.4061	31.6633	38.2413	27.3501	34.2759	29.4042	33.9308
"TR107184|c0_g2"	1.94952	1.94535	2.09876	2.41284	3.01392	2.01704	2.53073	2.39062	2.85322	3.1397	2.67443	3.31077	2.86567	3.08962	2.94264	3.04751	2.73308	3.246
"TR107188|c0_g1"	24.564	25.5379	24.7099	24.1744	27.508	26.0565	25.3776	28.7293	24.761	49.6992	25.4933	28.4288	27.4352	41.3115	28.2165	32.4783	33.3939	29.7212
"TR107190|c0_g1"	7.48617	6.14649	6.98926	3.79161	6.86503	6.45453	7.14697	4.13115	3.69679	3.77785	5.19788	4.24107	3.82872	3.05075	4.79486	4.3487	3.65982	2.53593
"TR107192|c0_g1"	328.807	291.865	316.358	265.045	305.984	338.148	342.539	277.249	238.505	248.904	282.648	269.486	261.903	254.748	269.722	268.404	279.167	264.599
"TR107194|c0_g1"	0.175457	0.310429	0.336593	0.482569	0.19136	0.550102	0.328058	1.53083	0.496213	1.73577	0.32352	1.91532	1.52679	0.25261	1.74766	0.325296	0.314147	1.11581
"TR107194|c0_g2"	0.370409	0.517381	0.574188	0.758322	0.28704	0.84349	0.468654	2.62129	0.917994	3.11417	0.582335	2.73617	3.12405	0.427494	3.4057	0.701955	0.691124	2.3077
"TR107195|c0_g1"	1.40366	1.69701	1.30677	1.51664	1.17208	1.41193	1.42939	1.46792	1.58788	1.40393	1.76857	1.03975	1.15096	1.4185	1.31448	1.57512	1.72781	1.52156
"TR107200|c0_g1"	9.8061	6.45691	7.16746	9.09986	5.35808	5.77607	8.08428	10.4013	11.264	10.2359	9.16639	12.2854	11.7211	14.3211	10.2022	10.341	7.02119	9.71263
"TR107201|c0_g1"	44.5661	39.7556	36.8669	46.4185	38.87	39.0572	36.4847	48.1688	49.8198	50.8478	44.2575	50.7834	51.7699	57.8089	36.5814	53.4855	45.4257	53.3307
"TR107202|c0_g2"	1.54012	1.36589	1.36617	1.21791	1.98536	1.65031	1.40596	1.48889	1.81118	1.8634	1.94112	1.80587	1.26841	1.18532	1.68791	0.993009	1.42937	1.16653
"TR107205|c0_g1"	8.85083	8.05045	10.2958	9.58243	7.10423	7.05964	11.646	10.8207	11.2392	11.8441	10.3958	11.9023	14.6572	10.5513	12.3232	8.30361	9.15739	15.9764
"TR107208|c0_g1"	3.04126	2.50412	2.91054	4.09034	2.12888	2.09039	2.74162	8.05261	6.59963	7.19834	4.29203	10.5343	7.53999	8.78306	5.34754	5.94094	4.9007	9.83943
"TR107211|c0_g1"	0.740819	0.703638	0.930581	0.390651	1.53088	0.256714	0.679548	2.01315	0.521024	4.39048	1.18624	2.90034	1.66772	0.641241	0.313683	0.633472	0.408391	2.63737
"TR107213|c0_g1"	8.92881	12.4585	10.3156	14.546	11.2902	9.27839	8.64666	14.7841	17.2186	13.4522	12.9624	11.5193	14.2344	19.2955	14.3995	15.6142	15.2519	20.6932
"TR107219|c1_g1"	1.85205	2.77316	1.90076	1.86134	1.41128	3.31895	2.08551	1.86636	1.46383	2.50155	1.29408	1.50489	1.5033	1.37964	1.6431	1.71209	1.63357	1.57228
"TR107220|c0_g1"	14.0756	15.7077	14.2359	15.1664	12.4145	17.1265	17.0824	12.4144	16.5239	9.54673	14.127	15.6235	13.0834	11.6006	15.3555	13.4056	13.9324	10.9806
"TR107230|c0_g3"	3.13873	2.1937	3.10854	2.22901	2.08104	1.81534	3.5852	2.91488	2.60512	2.93549	2.84697	2.87298	3.26498	2.8953	3.46545	2.51677	2.54459	2.89097
"TR107243|c0_g1"	2.41741	2.33856	7.52385	0	6.0996	0	0.726413	1.21628	0.0248106	4.00759	7.6782	0.0547234	0.0469782	0.194316	0.298745	0.119846	0	0
"TR107246|c0_g1"	18.8714	16.2872	18.4136	14.2932	19.5187	17.5849	18.8399	13.2532	9.3288	13.0183	14.1486	13.1336	12.4727	13.641	13.8917	14.2274	15.3932	12.0964
"TR107248|c0_g1"	2.74883	2.33856	2.61355	3.65373	3.13352	4.30913	2.76506	2.95682	2.30739	3.1397	2.17837	3.00979	2.70124	3.45882	2.62896	2.67085	2.65454	2.78953
"TR107264|c0_g1"	4.65936	3.84931	3.46493	3.28606	4.23384	4.80422	4.26475	3.87951	3.44868	3.19075	3.45088	3.31077	2.84218	3.98347	2.80821	3.59538	3.28284	2.68809
"TR107279|c0_g1"	29.1649	35.7614	37.3024	28.0809	49.5144	37.7003	33.8368	25.458	24.8106	25.2452	41.0439	24.6256	23.3247	24.9307	27.0215	28.3521	27.5193	23.4574
"TR107294|c0_g1"	6.43343	8.98173	7.60305	8.84709	5.81256	5.44601	5.20206	6.64759	8.93183	7.17281	7.39782	6.37528	8.31513	9.34658	6.84127	8.02968	7.27251	8.72362
"TR107312|c0_g1"	3.31419	2.85594	2.67295	3.05627	2.55944	2.31043	2.53073	3.2504	3.29982	2.93549	3.45088	2.54464	3.94617	3.49768	3.4057	2.84206	2.81162	3.67711
"TR107315|c0_g1"	19.1638	16.5562	17.6414	17.4644	17.0789	18.135	19.7069	20.1735	19.1042	18.9148	19.1739	21.178	21.8214	17.1775	21.4499	18.0625	19.5243	20.5411
"TR107316|c0_g1"	2.96327	3.29054	3.44513	2.59668	3.39664	3.15392	3.44461	2.45353	2.90285	2.75681	2.97638	2.27102	2.41938	2.93416	2.68871	3.2872	4.11533	2.10483
"TR107317|c0_g1"	1.46214	0.972676	1.18798	0.896199	1.41128	1.5953	1.10134	0.796872	0.843562	0.893411	1.83328	1.286	1.10399	0.718968	1.50866	0.907405	1.05239	0.938296
"TR107318|c0_g1"	1.54012	1.59353	0.97018	1.0111	1.33952	1.39359	1.87462	1.19531	1.1661	1.04657	1.42349	1.61434	0.986541	0.854988	1.28461	1.12998	0.926735	0.76078
"TR107320|c0_g1"	18.9494	17.1977	18.6116	13.6268	12.9885	14.541	19.8241	14.6583	17.2682	15.673	18.4191	15.1584	15.9256	12.6888	15.5646	13.8508	13.4298	15.596
"TR107322|c0_g1"	2.8658	1.96605	2.53435	2.22901	3.30096	3.64901	3.25714	1.32113	2.08409	1.48051	2.39405	1.72379	2.09053	1.74884	2.37503	1.24982	2.23045	0.811499
"TR107326|c0_g1"	4.32794	5.85675	4.01932	4.48099	4.83184	3.99741	4.12415	3.08264	5.92974	3.54812	4.93907	2.95507	4.15757	5.40197	2.59908	4.69111	4.75933	3.19528
"TR107328|c0_g1"	10.9173	12.6448	12.3352	15.9018	13.156	11.9555	11.5992	12.6661	11.6362	12.3035	11.431	11.1636	10.711	15.1372	12.0096	14.6897	13.4141	12.8318
"TR107330|c0_g1"	1.34517	0.889895	1.02958	0.804281	1.196	1.28357	1.2185	0.62911	0.595456	0.536046	1.18624	0.766128	0.634205	0.757831	0.746863	0.770438	0.89532	0.40575
"TR107332|c0_g1"	5.36119	5.6291	6.23687	4.77973	4.37736	4.43749	6.0222	4.13115	4.73883	4.97757	5.58611	5.66388	4.18106	3.76972	4.75005	3.66386	3.28284	5.09723
"TR107337|c0_g1"	3.80157	2.5869	2.83134	2.04517	3.08568	3.30061	3.30401	2.22285	1.11648	2.16971	2.67443	2.38047	2.13751	1.92372	2.30034	2.84206	2.7802	1.87659
"TR107348|c0_g1"	4.71785	3.64236	4.33611	3.30904	3.2292	3.46564	4.07729	3.62787	2.77879	3.1397	3.70969	3.72119	3.68779	2.83701	3.85382	3.2016	3.39279	2.86561
"TR107348|c0_g2"	1.38416	1.07615	1.32657	0.988117	1.3156	0.916837	1.45283	1.23725	1.36459	1.53156	1.57446	1.36809	1.15096	0.796694	1.59829	1.40391	1.13093	0.887577
"TR107351|c0_g1"	413.513	352.067	367.203	288.852	276.443	310.441	393.833	325.984	332.041	317.825	354.685	343.198	380.453	248.18	373.835	285.268	291.246	354.574
"TR107352|c0_g1"	19.6512	16.4527	17.6414	13.9256	13.754	13.7709	19.2851	16.3149	12.6038	18.634	16.5642	16.6907	16.2075	11.6784	19.1944	14.1418	12.8643	16.9654
"TR107380|c0_g1"	2.24195	2.40065	2.05916	3.81459	1.65048	1.90702	1.61686	5.28452	2.65474	15.8772	2.04896	10.6984	9.74797	5.69345	3.64469	3.03039	3.42421	8.21643
"TR107381|c0_g1"	1.75457	1.7591	1.48497	2.04517	1.72224	1.72365	1.56999	1.74054	2.62993	1.68472	2.54502	2.13421	2.23146	2.66212	2.38996	2.68797	2.7645	2.63737
"TR107396|c0_g1"	1.69608	1.57284	1.60377	1.83836	0.908959	1.797	2.5073	1.50986	1.24053	1.73577	1.87641	2.59936	1.83215	1.28248	2.2854	1.24982	1.7121	1.59764
"TR107397|c0_g1"	1.28669	1.80049	1.66317	1.88432	1.62656	1.43027	1.54656	3.08264	1.56307	2.57813	1.44505	1.72379	3.68779	2.23463	2.80821	2.29419	1.97913	3.44887
"TR107417|c0_g1"	3.76258	10.5339	6.89026	9.46754	5.07104	5.64771	3.28058	6.92021	9.87464	11.8441	5.4567	4.76094	11.1808	13.3883	6.91596	7.9612	9.12598	9.61119
"TR107468|c0_g1"	2.31993	1.80049	2.35615	1.12599	2.0332	1.55862	2.24954	0.796872	0.669887	0.816833	1.48819	0.985022	0.916074	0.971578	1.28461	1.28406	1.16235	0.456468
"TR107525|c0_g2"	1.55962	1.2831	1.20778	1.49366	1.45912	1.15521	1.12477	1.04852	0.992426	1.42946	1.29408	1.31336	1.12748	0.544084	1.38917	0.684834	0.581173	0.963655
"TR107591|c0_g1"	17.5457	27.2349	18.5918	36.6752	16.0742	15.6046	17.6917	27.7647	35.9258	33.5412	22.1072	30.3442	31.3814	45.0812	27.2157	31.9133	26.6868	39.1802
"TR107598|c0_g2"	6.25797	5.44285	6.23687	5.28528	6.64975	6.2895	5.92847	5.89266	5.53277	5.18178	6.10374	6.53945	6.03669	5.73231	6.4529	6.00942	5.98451	5.45226
"TR107600|c0_g1"	1.57911	1.3245	1.46517	1.5626	1.48304	1.57696	1.64029	1.74054	1.46383	1.2763	1.31565	1.83324	1.22143	2.23463	1.13523	1.74633	1.99484	1.54692
"TR107601|c0_g1"	0.175457	0.248343	0.138597	0.252774	0.33488	0.275051	0.234327	3.18749	0.173675	2.01656	0.237248	2.90034	3.05358	0.466357	2.24059	0.428021	0.282733	3.82926
"TR107607|c0_g1"	28.4825	30.2978	28.3926	33.8947	30.9525	27.8168	26.643	20.8445	34.4124	18.634	28.405	19.0164	29.9016	28.098	19.8218	29.7389	28.0376	24.5478
"TR107607|c0_g2"	10.9563	8.65061	9.8602	8.68623	8.22847	8.6366	10.5213	9.3318	8.23714	10.3891	9.40364	9.08409	5.09713	11.1731	9.52998	8.76588	11.5292	7.70924
"TR107614|c0_g1"	6.21898	19.0603	13.7211	15.3273	4.61656	9.15003	6.1628	7.6332	14.7623	17.128	8.45465	9.2209	19.6134	10.1821	10.5308	9.05693	14.9377	4.15893
"TR107616|c0_g1"	0.662838	0.0413905	0.098998	0.505548	0.40664	0.0916837	0.0234327	2.43256	1.26534	2.37392	0.776447	3.22868	1.12748	2.91473	0.238996	1.1471	0.769661	2.4345
"TR107622|c1_g1"	1.24769	1.38658	1.20778	1.21791	0.885039	0.971847	0.913875	0.985605	1.58788	1.37841	1.42349	1.31336	1.12748	1.14646	1.26967	1.18134	1.46078	1.21725
"TR107623|c0_g2"	3.29469	1.98674	3.20754	1.5626	2.58336	2.75051	2.71819	1.53083	1.48864	1.32735	1.91955	1.45017	1.24492	1.08817	1.94184	1.558	1.35083	0.887577
"TR107633|c0_g1"	30.2371	24.3169	29.7588	19.7853	20.7147	20.0787	27.4865	18.8943	21.5108	18.0214	26.7227	21.3148	21.516	16.4585	22.1072	18.8329	17.5294	18.3094
"TR107634|c0_g1"	1.94952	1.26241	2.23735	1.26387	2.41592	2.36544	1.99178	1.44695	0.521024	0.969989	1.38035	1.39545	0.986541	1.06874	1.19498	1.06149	1.31942	0.608624
"TR107635|c0_g1"	1.01375	1.07615	0.732585	1.05706	0.861119	1.02686	0.632683	0.880754	0.893183	1.02104	0.970559	0.820852	0.798629	1.30191	0.702052	1.54088	1.35083	0.76078
"TR107649|c0_g1"	1.46214	0.993371	1.36617	1.14897	1.29168	1.04519	1.31223	1.09046	1.19091	0.689203	1.1431	1.09447	1.05701	0.62181	1.10536	1.28406	1.05239	0.659343
"TR107662|c0_g1"	0.623847	0.807114	0.772184	0.620445	0.813279	0.623449	0.398356	0.838813	1.04205	1.25078	0.776447	1.20392	1.2919	0.796694	1.4041	0.838922	0.738246	1.4962
"TR107673|c0_g1"	4.99078	5.77397	5.52409	3.97545	4.59264	5.50102	4.96773	4.0263	2.75398	4.67126	4.22732	3.66647	6.20112	2.35122	3.73432	3.68098	4.52372	3.29672
"TR107676|c0_g1"	2.18347	5.44285	3.74212	4.66483	2.00928	3.77737	2.90565	2.41159	5.1358	2.88444	2.13523	2.572	3.31196	6.31526	2.71858	4.22885	6.01592	3.55031
"TR107682|c0_g1"	70.1243	53.1661	63.5963	44.9938	46.022	53.9833	70.3449	47.6865	53.8143	43.7006	55.0846	47.883	53.2497	38.2802	49.6216	42.1687	42.8968	47.2445
"TR107686|c0_g2"	9.72812	11.61	9.14742	9.42158	8.44375	7.00463	8.69353	6.98312	10.1972	7.24939	10.8056	5.30817	7.65744	8.91908	6.87114	9.70752	9.72286	8.87577
"TR107692|c0_g2"	2.0275	2.00744	1.62357	1.47069	2.22456	2.45712	1.80432	0.901724	2.13372	0.816833	1.76857	1.23128	0.728161	1.51566	0.776738	2.02026	1.7121	0.481828
"TR107692|c0_g3"	1.83255	1.86257	2.03936	0.689384	1.5548	1.17355	2.06208	1.5518	1.19091	2.09313	1.91955	1.80587	1.62075	1.88486	1.7626	1.74633	1.82205	1.69908
"TR107699|c0_g1"	4.094	3.35263	3.99952	3.01031	2.91824	2.80552	4.42878	4.0263	3.59754	4.36495	3.75283	5.3629	4.22803	2.50667	5.28779	3.54402	2.82733	4.89435
"TR107706|c0_g1"	5.26371	8.38157	7.08826	11.5357	7.72615	7.84812	5.57698	7.15088	10.0979	9.75094	7.76447	6.86779	8.05675	12.2224	5.52679	9.93009	10.1313	9.4844
"TR107710|c0_g1"	2.12498	2.33856	1.88096	2.55072	2.8704	2.36544	2.01521	2.30674	2.23296	2.62918	2.41561	2.16158	2.23146	2.54553	2.25553	2.49964	2.7802	2.61201
"TR107715|c0_g1"	2.00801	1.88327	2.21756	2.87243	2.60728	2.95221	1.82775	5.17967	1.76156	5.15626	2.41561	5.91013	4.18106	2.11804	4.18244	2.53389	2.65454	6.3652
"TR107723|c0_g1"	3.80157	4.24252	3.34613	4.48099	5.33416	5.22597	3.5149	5.47326	4.39148	5.28389	3.79596	4.70622	5.12062	5.75174	4.73511	5.22186	5.90597	4.46325
"TR107732|c0_g1"	31.7577	37.6446	34.6097	46.3266	17.7008	22.5725	29.4315	47.0784	39.1016	52.1752	35.6303	53.0817	49.468	47.7822	51.2348	42.2029	35.75	53.9647
"TR107741|c0_g2"	0.896781	1.40728	0.633587	1.33281	0.980719	0.660122	0.726413	48.0011	1.41421	27.4149	1.27251	9.43979	18.3215	1.06874	39.3	1.47239	1.11522	57.3882
"TR107751|c0_g1"	1.38416	1.67631	1.22758	0.919178	1.36344	1.17355	1.73402	0.901724	0.893183	1.12315	0.992127	1.12183	1.26841	0.563515	1.20992	0.924526	0.942442	0.532546
"TR107754|c0_g1"	4.9128	4.82199	4.59351	7.83599	6.81719	7.05964	6.11593	6.58468	7.44319	5.46257	5.9959	6.18375	5.51993	8.45273	6.07947	7.7215	7.71232	6.28912
"TR107757|c0_g1"	2.31993	1.49006	1.99976	1.6775	0.3588	1.00852	1.45283	0.964635	2.08409	1.12315	2.37248	1.75115	1.64424	0.991009	2.1659	1.16422	1.58644	1.39476
"TR107757|c0_g3"	1.50113	1.63492	1.50477	1.0111	1.196	0.696796	1.19507	1.30016	0.322538	0.433942	1.38035	0.519873	0.399314	0.738399	1.09042	0.907405	0.942442	0.938296
"TR107760|c0_g1"	2.88529	3.66306	2.79174	3.21712	3.25312	3.15392	2.97595	3.66981	3.54792	3.93101	3.25676	2.68145	3.61732	4.0612	3.65963	3.85219	4.36665	3.57567
"TR107761|c0_g2"	2.41741	3.22846	2.13836	4.06736	3.37272	3.41063	2.08551	2.13897	4.49073	2.75681	3.08422	2.18894	2.7952	4.02233	3.18164	3.2016	4.19387	2.25698
"TR107766|c0_g1"	5.45866	5.83606	5.95968	6.02062	6.48231	5.9411	4.92087	4.19407	6.25228	4.3139	4.93907	4.26843	4.48641	6.27639	4.24218	5.54716	6.17299	4.53932
"TR107767|c1_g1"	2.57337	1.55214	1.92056	1.88432	1.33952	1.68698	2.24954	1.99218	1.43902	1.7613	2.1568	2.16158	2.27844	1.59339	2.55427	1.86617	1.97913	2.02875
"TR107774|c0_g1"	2.18347	5.6291	2.83134	7.37641	4.23384	3.26394	1.82775	5.68296	9.47767	7.68333	4.09792	5.19873	6.50647	13.9907	4.19737	8.56043	8.67047	9.3576
"TR107779|c0_g1"	11.7166	9.64398	9.9592	8.43346	9.66367	10.3969	9.77143	9.70926	3.47349	9.11279	8.86444	8.48213	9.06678	7.88921	9.88847	8.95421	9.61291	8.36858
"TR107782|c0_g1"	40.1212	35.9269	39.2428	31.8495	34.4448	34.5831	39.3201	28.6455	36.5957	30.2483	37.3773	31.1376	30.7707	30.9156	31.2786	33.146	28.3047	29.4168
"TR107783|c0_g1"	0.662838	1.26241	0.831583	1.35579	1.02856	0.440082	0.843577	6.10237	1.36459	1.9655	0.884287	3.20132	4.32199	1.72941	3.62976	0.941647	1.20947	6.13696
"TR107786|c0_g1"	30.9974	28.2076	29.9172	25.5991	26.3598	29.2471	28.213	28.289	29.4999	25.4494	28.8364	26.9239	27.8815	25.8245	27.2605	25.9381	25.9643	31.3949
"TR107802|c0_g1"	4.83482	6.64317	5.95968	8.36452	6.36271	6.21615	4.35848	4.92803	4.51554	5.18178	5.90963	4.92511	4.83875	7.98637	4.21231	6.8141	7.96363	4.33645
"TR107804|c0_g1"	11.4437	9.43703	11.6224	9.88117	10.764	11.9372	12.6771	7.36058	9.03108	7.50465	10.7193	8.37269	7.04672	7.77262	8.30512	9.48495	9.50296	5.3001
"TR107806|c0_g1"	6.92081	4.80129	6.29627	6.54915	7.43911	12.1756	7.52189	5.05385	4.193	9.49568	6.5998	6.56681	3.68779	6.64559	8.40968	8.40634	4.03679	8.85041
"TR10780|c0_g1"	1.42315	2.04883	3.52433	0.252774	2.43984	0.128357	1.66372	0.608139	0.223296	2.47602	4.39987	1.12183	0.77514	0.0582947	1.01573	0.376659	0.0942442	0.126797
"TR107817|c0_g1"	5.77059	4.84269	5.1677	3.07925	4.85576	4.91424	7.02981	4.31989	3.15095	2.98654	5.06847	4.0769	3.17103	2.31236	4.79486	3.50977	3.37708	2.23162
"TR107819|c0_g1"	16.142	16.2458	15.7407	12.1561	14.1367	15.6962	15.2078	11.6805	14.3654	11.6143	12.682	11.8476	11.7915	13.194	10.9341	12.1729	13.1628	13.973
"TR107820|c0_g1"	4.54239	2.71108	1.72257	1.58558	1.36344	1.66864	2.2964	4.50862	0.818751	0.969989	1.85485	2.16158	6.36554	3.75029	4.1675	1.83193	4.0525	1.31869
"TR107824|c0_g2"	2.70984	2.37995	2.09876	1.58558	1.02856	1.5953	1.40596	0.754932	0.793941	0.38289	1.6823	0.902937	1.15096	0.582947	0.98586	0.890284	0.801076	0.78614
"TR107836|c0_g1"	40.1017	41.8044	38.3914	49.8884	40.2334	38.2504	38.6405	61.6737	51.0355	54.8809	41.3242	58.8824	62.6689	57.1288	60.6154	47.6645	44.3576	77.1685
"TR107836|c0_g2"	3.76258	3.0215	4.17772	4.52695	2.65512	2.93388	3.49147	24.5353	7.41838	15.3667	3.19206	12.3675	18.7913	7.94751	11.6063	5.32459	6.29865	33.0179
"TR107838|c0_g1"	71.7619	62.4168	66.7643	60.5738	59.5129	63.6651	72.1258	69.3489	70.4871	74.2041	63.0432	73.1105	68.0479	62.0061	70.3695	61.6179	58.2743	70.6004
"TR107841|c0_g1"	2.24195	2.77316	2.61355	3.355	2.60728	3.17225	2.60103	6.35401	4.09376	6.61124	2.54502	5.49971	8.40909	5.4797	5.84047	3.45841	4.44518	6.69487
"TR107854|c0_g1"	15.8106	13.9486	15.2457	14.592	18.4184	18.3001	16.7309	17.7619	12.8519	17.613	15.1192	16.8548	17.8047	15.3315	16.5953	14.8609	15.8644	16.0525
"TR107874|c0_g1"	1.59861	1.34519	1.08898	1.26387	1.41128	1.85201	1.1482	1.61472	0.967615	1.22525	1.40192	1.50489	1.0805	1.70998	1.53854	1.2327	1.55503	2.02875
"TR107894|c0_g1"	6.02403	4.98755	5.52409	4.43504	4.64048	5.11595	5.45982	4.82318	4.24262	5.56467	4.39987	4.97983	5.02666	3.78915	5.18323	4.89656	4.6965	5.09723
"TR107908|c0_g1"	1.26719	0.807114	0.930581	0.988117	1.3156	0.861826	1.17163	1.23725	0.496213	0.918937	1.12153	0.711405	1.24492	0.602378	1.10536	0.753318	0.628295	1.21725
"TR107925|c0_g1"	9.43569	8.02975	7.93964	6.41127	7.84575	10.1035	9.6074	7.77999	6.5252	7.24939	6.85862	6.48473	5.84878	5.57686	8.39474	5.39307	6.14158	7.6078
"TR107936|c0_g1"	45.6968	34.4576	40.1338	30.0801	34.8275	37.902	43.3973	22.9835	28.6315	21.8247	34.3794	22.1083	22.3616	22.2686	24.3328	27.3249	26.1685	18.563
"TR10837|c0_g1"	1.6376	1.34519	1.36617	1.30983	1.10032	1.28357	1.75745	0.587169	1.26534	0.689203	1.6176	0.601958	0.634205	0.777262	0.65724	0.993009	0.801076	0.811499
"TR10863|c0_g1"	0.994257	1.03476	1.02958	1.12599	0.741519	1.21022	1.1482	0.901724	0.545834	1.25078	0.711743	1.17655	1.22143	0.952146	1.18004	0.941647	1.24088	1.11581
"TR10882|c0_g1"	0.721323	1.07615	0.930581	1.53962	1.12424	0.806816	0.515519	1.04852	1.11648	1.78682	1.29408	0.95766	1.85564	1.88486	1.01573	1.67784	1.57074	2.05411
"TR10887|c0_g1"	1.18921	1.2831	1.56417	0.942158	2.29632	0.990183	1.26537	1.23725	1.46383	1.42946	1.66073	1.17655	0.986541	1.51566	0.955985	1.16422	1.61786	1.14117
"TR11014|c0_g1"	0.350914	1.01407	0.831583	1.33281	1.00464	0.678459	0.515519	0.251644	0.694698	0.791307	0.711743	0.410426	0.305358	1.45737	0.403306	1.06149	1.46078	0.659343
"TR11070|c0_g1"	1.52063	1.51075	2.09876	3.14819	1.41128	0.770143	1.17163	4.92803	4.56516	4.00759	3.53715	3.47494	4.48641	4.50812	3.68951	3.45841	2.59172	6.46663
"TR11075|c0_g1"	24.408	29.3458	23.4625	24.2433	18.3705	17.3649	22.8	13.3371	33.1718	14.754	23.3797	15.6235	18.2275	26.7767	20.7479	25.219	22.4458	14.6323
"TR11116|c0_g1"	0.565362	0.703638	0.732585	0.643425	0.31096	0.971847	1.2888	0.859783	0.37216	1.60814	0.690175	1.31336	1.31539	0.563515	1.18004	0.684834	0.691124	0.938296
"TR11214|c0_g1"	3.02176	3.14568	3.04914	2.98733	1.17208	1.32024	3.21028	2.13897	2.03447	2.01656	2.99795	2.48992	2.34891	2.54553	2.33021	2.53389	2.81162	2.51058
"TR11351|c0_g1"	4.8933	3.99418	3.60353	2.78051	2.41592	2.58548	4.05386	2.24382	3.12614	2.50155	4.03321	2.65409	2.93613	1.846	2.86796	2.51677	2.68596	2.38378
"TR11354|c0_g1"	0.994257	1.61423	0.98998	2.18305	1.10032	1.33858	1.0779	1.92927	2.18334	1.93998	1.48819	1.286	1.99657	3.28393	1.15017	2.25995	2.21474	2.02875
"TR11365|c0_g1"	1.52063	1.09685	0.97018	0.896199	1.12424	1.30191	1.33566	0.566199	0.818751	0.714729	0.992127	0.383064	0.51676	0.427494	0.552679	1.06149	1.0681	0.40575
"TR11423|c0_g1"	3.31419	2.11091	3.68273	1.76942	0.908959	1.70532	2.76506	1.67763	1.36459	1.91445	2.2215	1.75115	1.43283	1.20476	2.24059	1.60936	1.39796	1.11581
"TR11527|c0_g1"	3.54813	1.82118	2.25715	1.5626	1.88968	2.10872	2.22611	1.1324	1.31496	0.918937	2.37248	1.25864	1.26841	0.87442	1.80741	1.21558	1.38225	1.14117
"TR11560|c0_g1"	1.40366	1.59353	1.82156	1.49366	1.36344	1.28357	1.33566	1.25822	1.68712	1.30183	1.29408	1.42281	1.01003	1.49623	1.15017	1.9689	1.64927	1.4962
"TR11599|c0_g1"	5.10775	5.73258	5.42509	5.85976	5.0232	4.41915	4.49908	4.57153	5.95456	4.901	5.15475	4.21371	4.58037	5.73231	4.10775	4.50278	4.93211	5.27474
"TR11623|c0_g1"	0.545866	0.517381	0.633587	1.14897	2.60728	0.531765	0.328058	1.71957	2.62993	1.68472	2.2215	2.54464	1.03352	2.31236	4.33181	2.48252	2.49747	1.623
"TR11634|c0_g1"	9.3772	7.92628	8.07824	8.18069	7.22383	8.80163	8.57637	11.0304	9.87464	9.29147	8.17426	9.7955	10.9929	7.05365	10.3665	8.21801	7.2411	8.6729
"TR11642|c0_g1"	2.8658	3.99418	3.60353	4.68781	2.36808	3.00722	2.5776	4.19407	4.4163	4.901	3.68812	4.24107	4.88573	4.68301	4.03306	3.9378	3.80118	6.61879
"TR11645|c0_g1"	0.877285	0.91059	0.712786	1.08003	0.885039	0.880163	0.86701	1.09046	1.21572	0.995515	1.03526	0.848213	1.24492	1.08817	0.866362	0.856043	1.11522	0.811499
"TR11656|c0_g1"	1.44265	1.3038	1.42557	0.919178	1.5548	1.4486	1.52312	0.587169	0.843562	0.995515	1.42349	0.95766	0.798629	0.699536	1.13523	1.28406	0.753954	0.735421
"TR11670|c0_g1"	1.42315	1.17963	1.68297	0.896199	0.908959	0.421745	1.2185	0.922694	1.09167	0.714729	1.55289	1.50489	1.12748	0.485789	0.941048	0.873163	0.675417	0.659343
"TR11691|c0_g1"	0.487381	2.56621	2.41555	2.04517	1.05248	2.71384	1.56999	1.25822	1.14129	2.73128	0.690175	0.711405	5.28504	1.30191	1.55348	1.16422	3.17289	2.15554
"TR11727|c0_g1"	1.34517	2.13161	1.76216	1.88432	2.1528	1.76033	1.73402	1.27919	1.78637	1.40393	1.57446	1.286	1.47981	2.1569	1.09042	2.17435	2.45035	1.4962
"TR11740|c0_g1"	2.10548	1.40728	1.94036	1.7924	2.08104	2.03538	1.66372	1.80345	1.11648	1.63367	1.38035	2.07949	1.57377	1.18532	1.94184	1.84905	1.88488	2.15554
"TR11773|c0_g1"	1.30618	1.22102	1.08898	1.12599	1.24384	1.35692	1.80432	1.19531	0.992426	0.689203	1.05683	1.03975	1.5033	0.641241	1.7626	0.975889	1.31942	1.06509
"TR11850|c0_g1"	3.80157	5.48424	4.01932	5.58401	4.28168	3.35562	3.28058	3.79563	8.51005	4.51811	4.89593	3.31077	5.68436	7.77262	3.46545	6.64289	6.00021	5.09723
"TR11886|c0_g1"	11.7166	12.8931	12.2164	14.3622	13.3473	11.4605	10.8728	10.4223	11.6858	10.0573	10.5899	9.87758	10.5231	14.0684	9.20136	14.5185	14.168	9.00257
"TR11908|c0_g1"	1.15022	1.82118	1.50477	1.70048	1.33952	1.46694	1.3591	0.859783	1.36459	1.45498	0.970559	0.62932	0.798629	1.49623	0.836487	1.31831	1.288	0.76078
"TR11944|c0_g1"	2.59287	2.42134	2.33635	3.05627	2.72688	2.12706	2.53073	5.7249	2.53069	3.6247	3.68812	6.23847	4.88573	2.37065	4.8098	3.49265	3.56557	4.20965
"TR11987|c0_g1"	2.80731	2.37995	2.53435	1.99921	1.45912	0.8985	3.28058	2.07606	0.595456	1.65919	1.94112	2.59936	2.72473	1.34078	3.46545	1.95178	2.07337	2.48522
"TR12017|c0_g1"	1.6181	1.09685	1.06918	0.643425	1.00464	1.00852	1.64029	0.880754	0.76913	0.689203	1.33721	0.930299	0.798629	0.544084	1.10536	0.736197	0.879612	0.38039
"TR12045|c0_g1"	3.04126	3.14568	2.89074	2.20603	2.7508	3.13558	3.11655	1.6986	2.95247	2.22076	3.25676	1.69643	1.43283	1.80713	1.73272	2.02026	2.12049	1.57228
"TR12046|c0_g1"	0.916276	1.22102	1.02958	1.26387	0.645839	0.825153	0.96074	1.17434	1.78637	1.32735	1.22937	1.31336	1.19794	1.28248	1.07548	1.48951	1.20947	1.44548
"TR12105|c0_g1"	1.81306	5.98092	1.62357	1.17195	1.96144	2.10872	8.29517	3.06167	4.83808	7.68333	1.81171	3.83064	2.27844	2.60383	2.44971	2.75646	2.70167	2.71345
"TR12141|c0_g1"	2.24195	10.6787	3.92032	6.0436	4.04248	5.06094	2.74162	10.611	5.1358	22.1055	2.65286	20.9591	27.858	4.62471	10.3963	2.10586	4.91641	10.9045
"TR12175|c0_g1"	1.34517	1.49006	1.26717	0.942158	1.29168	1.81534	1.49969	0.901724	0.917994	0.893411	1.74701	0.766128	0.798629	0.641241	1.41904	1.07861	0.89532	0.507187
"TR12179|c0_g1"	0.428895	1.34519	0.752385	1.76942	1.00464	0.770143	0.398356	1.67763	0.917994	2.4505	0.862719	1.01238	1.55028	3.16734	1.13523	1.81481	1.82205	2.25698
"TR12183|c0_g1"	0.838295	0.848505	0.98998	1.19493	1.00464	0.623449	0.843577	0.838813	1.3894	0.714729	1.03526	0.684043	1.01003	0.893852	1.26967	1.06149	1.09952	0.735421
"TR1220|c0_g1"	0.662838	0.972676	0.97018	0.804281	0.62192	0.806816	0.679548	1.15337	1.31496	1.25078	0.711743	1.69643	1.33888	1.28248	0.970922	0.667713	1.39796	0.963655
"TR12220|c0_g1"	1.2282	0.993371	1.10878	1.0111	0.741519	0.641786	0.820144	0.922694	0.719509	0.867885	0.970559	0.711405	1.01003	0.757831	1.06055	0.941647	0.753954	0.583265
"TR12223|c0_g1"	1.6181	1.94535	1.78196	1.37877	1.53088	1.33858	1.38253	0.901724	1.48864	1.07209	1.59603	1.20392	1.31539	0.952146	1.26967	1.40391	1.02098	1.44548
"TR12250|c0_g1"	1.65709	0.745029	1.32657	0.988117	2.10496	1.63197	1.42939	1.61472	1.21572	1.58261	1.25094	1.17655	1.45632	1.16589	1.79247	1.19846	1.4922	1.16653
"TR12255|c0_g1"	10.5469	12.6448	10.9888	11.6965	9.06567	11.2221	9.86516	13.0645	13.0256	11.2059	11.0212	12.4222	12.9895	13.0191	11.427	10.5978	10.1155	16.2553
"TR12262|c0_g1"	0.467885	1.57284	0.97018	2.04517	0.932879	0.733469	0.820144	0.608139	1.1661	0.842359	0.948991	0.62932	0.610716	1.49623	0.358494	1.09573	1.17805	1.14117
"TR12287|c0_g1"	1.87154	1.61423	1.58397	1.74644	2.05712	1.9987	1.42939	1.36307	2.60512	2.06761	1.94112	1.17655	0.916074	1.82657	0.806612	2.03738	1.39796	1.11581
"TR12298|c0_g1"	2.08599	1.82118	2.01956	1.74644	1.62656	1.85201	2.06208	2.07606	1.73675	1.83787	2.13523	1.66907	1.80866	1.65168	2.00159	1.66072	2.02625	1.69908
"TR12318|c0_g1"	4.11349	3.62167	4.27671	3.03329	3.51624	3.52065	3.63207	2.93585	1.76156	3.01207	3.58028	3.17396	2.98311	2.37065	3.62976	3.18448	2.37181	2.61201
"TR12411|c0_g1"	3.56763	3.00081	2.91054	3.19414	2.1528	2.05371	3.53834	3.16652	2.13372	3.1397	3.62342	3.61175	3.35894	3.49768	3.10695	3.38993	3.43991	3.57567
"TR1246|c0_g1"	6.19948	2.85594	4.9103	2.13709	4.16208	5.44601	5.97534	1.88733	1.26534	1.40393	2.95481	2.2163	1.31539	1.08817	2.07628	2.15723	2.70167	1.64836
"TR1249|c0_g1"	1.24769	1.01407	1.24737	0.942158	1.33952	1.57696	1.3591	0.692021	0.744319	0.484994	1.0784	0.711405	0.610716	0.816125	0.507867	0.753318	0.989564	0.507187
"TR12520|c1_g1"	0.721323	1.26241	1.88096	1.42473	10.8358	0.385071	0.679548	1.02755	0.39697	1.14867	6.75078	2.76353	1.26841	0.641241	1.09042	1.43815	0.581173	1.29333
"TR12529|c0_g1"	1.30618	2.173	1.34637	2.80349	1.62656	1.797	1.2185	3.08264	1.93523	2.70576	1.25094	1.99741	3.80523	3.03132	1.49373	2.55101	2.45035	2.76417
"TR1254|c0_g1"	0.643343	0.724333	0.534589	0.919178	0.38272	0.861826	0.749846	1.30016	1.06686	1.58261	0.733311	1.66907	1.90262	0.641241	2.12109	0.753318	0.911027	1.31869
"TR12581|c0_g1"	23.6087	17.9842	21.6806	14.9596	23.3937	23.7827	21.9564	25.5419	12.4301	23.3053	21.6974	26.4041	20.3415	11.9893	27.38	16.3847	15.566	16.8893
"TR1259|c0_g1"	4.67885	7.94697	6.11808	10.1569	7.39127	7.90313	5.60041	5.62005	7.79054	7.78544	6.5998	5.52707	5.47296	12.3002	4.30193	9.6048	10.2569	6.66951
"TR12615|c0_g1"	17.6627	11.7756	13.8003	21.8535	11.2902	11.9922	18.7462	22.8157	18.8065	23.4584	15.8956	21.4242	17.4524	31.9455	20.8226	23.8493	18.8174	31.826
"TR12634|c0_g1"	1.2282	1.53145	1.40577	1.60856	1.62656	1.17355	1.26537	1.59374	1.48864	1.58261	1.6823	1.58698	1.7147	2.35122	1.53854	2.0545	1.97913	1.29333
"TR12661|c0_g1"	3.87955	1.82118	2.25715	1.7924	2.1528	2.07205	2.46043	1.48889	1.58788	1.55709	2.54502	2.572	1.64424	1.67111	2.15097	1.72921	1.52361	1.4962
"TR12664|c0_g1"	1.13072	1.11754	0.98998	1.51664	0.813279	1.2469	1.17163	0.754932	1.41421	0.408416	0.927423	0.902937	0.798629	1.1076	0.98586	0.941647	1.31942	1.29333
"TR12671|c0_g1"	0.584857	0.786419	0.950381	1.35579	1.02856	1.43027	0.796712	0.62911	1.01724	0.689203	0.711743	0.519873	0.657694	2.25406	0.642303	1.36967	2.15191	0.38039
"TR12677|c0_g1"	0.584857	0.538076	0.851383	0.735343	0.598	0.550102	1.1482	1.04852	1.53826	5.33494	1.12153	2.10685	1.66772	4.11949	0.65724	2.27707	0.769661	2.66273
"TR12680|c0_g1"	1.16971	0.807114	1.28697	1.58558	1.41128	1.81534	1.89805	1.82442	0.669887	2.39945	0.905855	1.72379	1.45632	2.11804	1.44892	1.6436	1.83776	1.64836
"TR12683|c0_g1"	0.994257	1.57284	1.76216	1.76942	0.885039	0.770143	0.913875	1.78248	1.76156	1.58261	1.31565	2.46256	2.3724	1.7877	1.5236	1.88329	2.43464	1.95267
"TR12699|c0_g1"	3.15823	2.44204	2.55415	1.60856	2.72688	2.97055	2.88222	1.30016	1.33977	1.35288	1.76857	1.53226	0.822118	1.39907	1.83728	1.54088	1.85347	1.29333
"TR12711|c0_g1"	848.939	614.338	767.096	525.127	574.438	552.651	819.09	525.391	506.485	438.282	794.284	580.588	627.417	301.403	798.636	458.753	440.874	447.085
"TR12752|c0_g1"	7.91506	6.9329	7.78124	6.25041	4.80792	5.24431	8.41234	3.64884	5.53277	2.96102	6.42726	4.32315	3.96965	2.48724	4.60068	3.95492	3.94255	3.246
"TR12757|c0_g1"	0.740819	0.620857	0.435591	0.344692	1.36344	0.403408	0.374923	0.964635	0.39697	0.638151	1.53133	1.61434	1.17445	0.991009	0.343557	1.31831	1.02098	0.101437
"TR127|c0_g1"	1.32568	1.69701	1.44537	2.27497	1.50696	1.41193	1.10134	1.21628	1.36459	1.25078	1.48819	1.25864	1.03352	1.80713	1.4041	1.35255	2.16762	1.19189
"TR12809|c0_g1"	28.3071	38.1206	29.6598	42.466	28.9193	32.6761	26.7836	42.6117	44.0637	55.2894	33.7539	42.739	49.1861	54.4472	43.4525	39.9943	39.1742	53.4321
"TR12809|c0_g2"	29.7302	39.3003	30.4914	43.3852	29.8282	33.1528	27.4631	44.4361	47.1402	58.7864	35.5225	46.0498	52.0988	53.1453	44.0799	40.3881	41.169	53.4321
"TR12831|c0_g1"	4.0745	3.0215	3.04914	1.70048	3.18136	3.08057	3.09312	2.22285	2.05928	1.42946	2.60973	2.43519	2.25495	1.39907	2.59908	2.51677	2.04196	1.623
"TR12835|c0_g1"	3.09974	2.31787	2.37595	2.25199	1.0764	1.17355	2.22611	1.97121	1.81118	1.63367	2.63129	1.97004	2.25495	1.59339	2.07628	1.69496	1.9163	1.97803
"TR12848|c0_g1"	20.1971	18.2946	19.463	16.1316	24.1831	24.3695	20.8785	18.0135	13.5714	16.2346	17.772	17.8398	17.241	16.0699	17.372	16.7271	17.1996	16.2553
"TR12851|c0_g1"	3.43116	2.56621	2.73234	2.3439	2.392	3.00722	3.32744	2.6842	2.85322	2.83339	2.71757	2.81826	2.41938	2.05974	2.53934	2.03738	2.45035	2.1809
"TR12874|c0_g1"	20.3725	15.956	20.4332	16.5912	20.1406	20.2621	24.5809	15.8745	17.293	13.5288	21.568	18.1135	13.3888	9.13283	19.8964	14.2959	14.6236	9.99158
"TR12891|c0_g1"	1.34517	1.38658	1.20778	3.01031	1.196	0.550102	1.19507	4.86512	3.22538	6.50914	1.70387	4.92511	5.14411	4.89675	3.13683	2.85918	2.24615	10.9045
"TR1291|c0_g7"	3.86006	4.05627	3.88072	4.45801	4.47304	3.28227	3.5149	6.31207	5.60721	5.07968	4.50771	6.40264	6.83532	5.18823	5.30273	4.7596	4.46089	7.45565
"TR12950|c0_g1"	2.74883	3.72514	3.12834	4.06736	3.13352	3.33729	2.69476	3.08264	3.62235	3.36944	3.53715	3.39285	3.85221	4.10006	3.2862	4.28021	4.55514	3.82926
"TR1296|c0_g1"	1.42315	1.65562	1.40577	1.95325	1.196	1.06353	1.2888	2.01315	3.07652	2.09313	1.76857	1.91532	1.9261	3.36166	1.62816	2.17435	1.82205	2.05411
"TR13001|c0_g1"	1.07224	1.05546	1.16818	0.735343	0.932879	1.1002	1.24193	0.440377	0.793941	0.740255	0.711743	0.465149	0.493271	0.641241	0.65724	0.80468	0.769661	0.583265
"TR13020|c0_g1"	0.760314	1.53145	0.811784	0.758322	0.693679	0.586775	0.726413	3.18749	1.31496	8.21938	0.388224	2.18894	3.45289	1.24362	1.25473	0.513626	1.288	2.89097
"TR13044|c0_g1"	1.96902	1.36589	1.26717	1.26387	1.3156	1.28357	1.64029	1.38404	1.09167	0.893411	1.25094	1.286	1.03352	0.952146	1.09042	1.07861	0.83249	0.684702
"TR13140|c0_g1"	1.98851	1.7177	1.96016	1.49366	1.81792	1.37525	2.01521	2.85196	1.66231	2.47602	2.17837	2.32575	2.56031	2.31236	2.18084	2.24283	2.24615	2.68809
"TR1314|c0_g1"	0.584857	1.49006	1.04938	1.76942	0.908959	0.751806	0.726413	1.40501	1.71193	1.14867	0.754879	1.50489	1.85564	2.11804	1.34435	1.18134	1.46078	2.10483
"TR13184|c0_g1"	1.07224	0.931286	0.791984	1.08003	1.00464	1.04519	1.03104	0.692021	0.917994	0.638151	1.0784	0.62932	0.704672	1.01044	0.731926	0.856043	0.722539	0.659343
"TR13213|c0_g1"	8.34396	6.64317	5.38549	10.8693	4.59264	5.9411	5.13176	10.8417	14.0924	12.2525	4.9822	11.6287	11.3687	9.26885	5.01892	9.34799	8.85895	9.00257
"TR1324|c0_g1"	1.48164	1.36589	1.64337	1.28685	1.45912	1.98037	1.80432	1.25822	1.06686	1.09762	1.44505	1.03975	0.634205	0.777262	1.25473	1.54088	1.58644	0.735421
"TR13274|c0_g1"	61.7414	56.6222	59.676	63.9288	72.6689	57.5957	63.8072	103.572	31.584	98.1986	55.7964	96.1491	96.2817	75.2196	105.203	73.3115	72.2068	105.013
"TR13302|c0_g1"	0.253438	5.07033	5.24689	7.58322	1.794	0.751806	1.89805	6.37498	4.8877	0.638151	1.38035	1.286	24.1468	3.61427	4.31687	1.86617	0.392684	1.39476
"TR1331|c0_g1"	3.54813	6.31205	5.76168	9.67435	3.80328	4.08909	4.00699	8.82851	9.5521	10.1083	5.93119	7.63392	9.8889	10.6096	7.69269	7.10515	8.26207	9.9155
"TR13328|c0_g1"	2.14448	1.96605	2.27695	2.11411	2.32024	2.56714	2.17924	1.09046	1.83599	0.995515	1.91955	1.34072	1.05701	1.49623	1.13523	2.07162	1.63357	0.887577
"TR13341|c0_g1"	0.643343	1.82118	1.08898	1.86134	0.62192	0.550102	0.304625	0.398436	1.6375	1.12315	1.01369	0.574596	0.77514	1.96259	0.65724	1.2327	1.75922	1.01437
"TR13356|c0_g2"	10.2545	9.64398	10.2166	9.88117	11.362	7.95814	10.8962	12.0999	4.54035	12.5843	9.20953	14.5291	10.8285	9.57976	12.2635	11.4539	10.0684	11.2088
"TR13419|c0_g1"	1.65709	2.73177	0.49499	1.83836	0.741519	2.05371	1.26537	2.66323	1.71193	8.50017	0.970559	1.88796	4.04012	3.24507	2.9277	1.40391	0.863905	3.9307
"TR1345|c0_g1"	2.0275	2.83525	2.13836	3.81459	2.5116	1.88868	1.96835	3.56496	3.99451	3.90548	2.30777	3.36549	4.20455	4.81903	2.83808	3.74947	3.58128	6.13696
"TR13476|c0_g1"	7.52516	10.6994	9.9196	11.4667	7.82183	7.3897	8.22487	6.12334	13.1	7.70886	9.85657	5.77332	7.58697	15.487	5.07867	10.3581	11.0737	7.27813
"TR13494|c0_g2"	2.8463	1.51075	1.97996	1.40175	1.74616	2.58548	2.10894	0.566199	0.967615	0.25526	1.66073	0.547234	0.51676	0.62181	0.642303	0.958768	1.11522	0.431109
"TR13497|c0_g1"	18.501	18.6257	19.3244	32.7457	31.8614	18.8685	22.1673	36.5303	16.7968	34.5112	24.1993	36.6373	32.4619	32.8782	31.9209	32.4783	25.4616	35.3002
"TR13541|c0_g1"	14.7774	17.4875	18.077	22.5888	14.9261	13.4958	20.6676	31.9588	22.7762	27.3894	21.2445	29.0034	33.1666	24.0368	30.8305	20.9217	22.7914	33.1954
"TR13559|c0_g1"	1.98851	1.88327	2.11856	1.95325	2.53552	2.16373	2.27297	1.84539	1.26534	1.81235	2.17837	1.36809	1.10399	1.4185	1.73272	1.90041	2.32469	1.3694
"TR13575|c0_g1"	6.5309	6.82943	6.33587	5.07846	6.84111	6.34451	6.49086	4.73929	4.04414	4.54363	6.40569	5.144	5.379	5.03277	5.58654	4.8452	5.30909	4.20965
"TR13589|c0_g1"	32.6545	35.8028	30.6696	55.955	29.9	33.9046	32.4777	91.4935	50.9859	98.0199	34.6597	99.2957	131.233	50.3472	122.844	54.0505	45.4414	104.557
"TR13594|c0_g1"	1.34517	0.951981	1.24737	0.82726	1.41128	1.06353	1.1482	0.587169	1.21572	1.02104	1.05683	0.985022	0.51676	0.680104	0.687114	0.873163	0.989564	0.431109
"TR13605|c0_g1"	145.103	145.012	150.002	162.35	152.849	165.031	141.838	124.48	138.419	136.59	145.26	111.554	117.07	156.638	115.704	151.588	156.178	122.41
"TR13636|c0_g1"	3.50914	3.9114	4.55391	3.17117	3.99464	4.08909	4.10072	1.5518	2.08409	1.9655	3.12736	2.2163	1.66772	2.40951	2.44971	3.01327	3.17289	1.54692
"TR13666|c0_g1"	0.467885	0.331124	0.593988	4.82569	1.45912	0.733469	0.210894	1.25822	4.01932	1.9655	1.63917	0.136809	1.17445	5.86833	0.16431	4.26309	3.70694	0.431109
"TR13669|c0_g1"	8.188	12.8104	13.2261	13.6728	11.075	12.9641	10.6853	12.3725	14.2909	10.772	10.0722	7.55184	14.3048	20.4809	8.37981	17.1722	20.2939	12.0203
"TR13695|c0_g1"	0.487381	0.993371	0.732585	1.53962	0.741519	0.751806	0.421788	2.24382	1.68712	2.65471	0.992127	2.32575	3.33545	4.23608	2.09122	2.02026	2.19903	3.49959
"TR1375|c0_g1"	27.7807	21.9576	23.3833	17.6252	22.3413	24.8463	25.2604	36.6142	14.0924	49.3163	19.8857	41.7814	34.435	9.40487	46.7985	14.9979	13.524	24.3957
"TR13811|c0_g1"	0.779809	0.745029	1.18798	0.873219	1.3156	1.35692	1.49969	1.09046	1.26534	1.19972	0.862719	1.20392	0.704672	1.4185	1.16511	1.06149	1.14664	0.836858
"TR1389|c0_g1"	102.935	83.6295	91.4148	76.039	92.953	103.236	103.971	64.0434	71.4547	59.7054	82.972	63.2877	60.7897	61.4231	70.25	75.6228	80.029	52.5446
"TR13922|c0_g1"	1.28669	1.7591	1.84136	2.3439	1.4352	1.28357	1.10134	2.28577	2.25777	2.09313	2.1568	1.97004	2.09053	3.36166	1.77753	2.17435	2.26186	2.71345
"TR13957|c0_g1"	0.974761	1.77979	1.12858	0.82726	1.50696	1.797	0.749846	0.461347	1.46383	1.02104	1.12153	0.437788	0.681183	1.86543	0.582553	1.42103	1.99484	0.735421
"TR13971|c0_g1"	1.15022	0.889895	1.28697	1.26387	1.05248	1.2469	1.1482	0.692021	1.14129	1.32735	1.09997	0.848213	1.2919	1.28248	0.82155	1.04437	1.14664	0.963655
"TR13974|c0_g1"	7.19374	6.60178	8.13764	7.14661	6.53015	8.4349	8.36547	8.13649	4.86289	7.19834	6.5998	8.23588	6.85881	7.57831	8.9773	7.1394	8.19924	7.6078
"TR13996|c0_g1"	1.89104	1.77979	1.99976	1.83836	2.12888	1.68698	1.82775	1.42598	1.43902	1.1742	1.98425	1.66907	1.22143	1.12703	1.68791	1.71209	1.38225	1.19189
"TR1400|c0_g1"	4.67885	5.6291	5.1677	7.39939	2.77472	3.13558	3.7258	7.86387	7.44319	8.85753	5.13318	7.16877	9.34865	8.78306	5.64629	7.00243	7.44529	9.81407
"TR14042|c0_g1"	19.0078	13.9486	16.6515	14.1783	16.7918	18.5934	20.8785	14.7002	14.3406	13.8862	17.4269	14.0092	13.7411	11.8144	16.4907	14.2274	12.8957	12.5782
"TR14195|c0_g1"	0.838295	1.42797	1.20778	1.40175	1.33952	0.916837	0.937308	1.1324	1.93523	1.81235	1.03526	0.848213	1.66772	2.13747	0.49293	1.50664	0.565465	3.04312
"TR14198|c0_g1"	0.935771	1.03476	1.00978	1.72346	0.861119	0.84349	0.749846	1.65666	1.88561	1.35288	1.05683	1.14919	1.52679	1.65168	1.16511	0.821801	0.958149	1.4962
"TR14256|c0_g1"	0.662838	0.558771	0.554389	1.14897	0.598	0.696796	0.656115	1.71957	1.09167	1.30183	0.948991	1.20392	1.9261	0.699536	1.89703	0.650592	0.769661	1.90195
"TR14394|c1_g1"	0.935771	1.67631	1.18798	2.25199	1.00464	1.4486	1.31223	1.36307	2.40663	2.50155	1.16467	2.07949	1.83215	2.13747	1.26967	1.558	2.04196	1.82587
"TR14402|c0_g1"	0.233943	0.4346	0.217796	3.28606	0.932879	0.385071	0.164029	1.42598	2.43144	1.58261	1.33721	0.766128	1.69121	3.38109	0.881299	2.19147	1.77493	1.29333
"TR14432|c0_g3"	3.2752	2.79386	2.63335	2.48178	2.77472	2.82386	3.37431	3.06167	3.69679	2.27182	3.12736	1.77851	2.67775	2.97303	3.0472	3.35569	2.3404	3.39815
"TR14441|c0_g1"	1.03325	0.558771	1.06918	0.873219	1.196	0.733469	0.773279	2.18091	0.595456	1.02104	0.776447	1.55962	2.46635	0.738399	2.10615	0.736197	0.863905	3.22064
"TR14472|c0_g1"	1.2282	1.61423	1.34637	1.14897	2.12888	1.76033	1.52312	1.32113	0.496213	0.995515	1.57446	0.930299	0.751651	1.28248	0.881299	1.2327	1.38225	1.01437
"TR14474|c0_g1"	0.994257	1.05546	1.50477	1.08003	1.3156	1.37525	1.17163	0.608139	1.1661	0.765781	1.27251	0.848213	0.657694	1.01044	0.761801	1.12998	1.11522	0.78614
"TR14492|c0_g1"	12.1455	8.58852	9.7216	6.13552	8.51551	8.58159	10.2635	6.45886	4.86289	4.92652	7.95858	6.67626	5.44947	3.65313	7.66282	6.59153	5.52899	4.28573
"TR14507|c0_g1"	1.30618	1.38658	1.14838	1.37877	1.29168	1.15521	1.2888	0.943665	1.36459	0.842359	0.927423	0.820852	0.704672	0.796694	1.01573	0.821801	0.989564	0.735421
"TR14527|c0_g1"	1.01375	2.173	1.97996	2.61966	0.765439	0.95351	1.71059	2.55838	4.21781	3.29286	2.04896	2.38047	2.3724	4.29437	2.15097	3.01327	3.36138	2.96704
"TR14596|c0_g1"	2.08599	2.09022	1.90076	22.405	7.36735	3.08057	1.05447	6.03945	21.6349	9.26595	7.89388	0.875575	5.12062	25.1444	0.955985	16.7784	15.4246	1.85123
"TR14610|c0_g1"	14.7384	14.3832	13.4835	15.5801	12.9646	16.3014	14.2002	18.8314	20.2455	18.8893	13.6957	20.877	19.1201	18.9263	15.5796	15.7169	19.3044	20.0085
"TR14613|c0_g1"	2.0275	1.09685	1.18798	9.14582	3.97072	1.46694	1.0779	3.98436	9.22956	5.38599	5.11161	1.94268	5.40249	10.4347	2.25553	9.34799	7.8851	2.78953
"TR14633|c0_g1"	3.6651	4.30461	3.52433	4.22822	1.98536	2.60382	2.92909	2.78905	4.31705	3.85443	3.38617	3.77592	4.13408	3.82802	3.07708	3.03039	3.04723	3.16992
"TR14651|c0_g1"	7.58364	15.0454	11.068	15.7179	11.1706	8.76496	8.24831	8.45104	15.1097	10.5422	10.2017	6.21111	10.6875	16.1671	7.03545	12.1729	10.948	11.4117
"TR14664|c0_g1"	2.16397	3.62167	3.28673	1.08003	14.7825	0.696796	1.49969	1.06949	0.37216	1.04657	14.7094	4.4326	0.728161	0.854988	0.98586	1.50664	0.345562	1.54692
"TR14670|c0_g1"	1.42315	0.848505	1.38597	0.804281	1.45912	1.28357	1.92148	0.901724	0.645077	0.816833	1.16467	0.820852	0.869096	0.524652	0.806612	0.667713	0.801076	0.811499
"TR14675|c0_g1"	1.36467	1.84188	2.13836	1.63154	2.36808	1.5953	1.71059	1.88733	1.26534	2.34839	1.6176	1.88796	1.73819	2.39008	1.04561	2.02026	2.07337	1.623
"TR14696|c0_g1"	6.92081	7.42959	6.51407	7.69812	7.60655	6.38118	6.93608	8.55589	7.02141	8.16833	6.70764	7.68864	8.22118	9.83237	8.52918	8.4577	8.3249	9.28152
"TR14787|c0_g1"	0.623847	1.05546	1.02958	1.21791	3.3488	1.00852	0.468654	0.880754	0.521024	1.22525	2.63129	1.53226	1.47981	1.01044	1.23979	0.667713	0.659709	1.01437
"TR14798|c0_g1"	8.81184	6.29135	6.96946	5.00952	6.48231	7.22467	7.68592	5.13773	4.86289	4.18627	7.50566	4.70622	5.44947	2.83701	6.28859	5.59852	4.57084	3.34743
"TR14841|c0_g1"	1.57911	1.09685	1.42557	1.19493	1.12424	0.751806	1.38253	1.1324	1.41421	0.995515	1.55289	0.985022	1.38586	1.43794	1.46385	1.18134	1.55503	1.623
"TR14891|c0_g1"	2.14448	2.71108	3.22733	5.05548	3.3488	2.36544	2.48387	4.5925	6.10342	4.49258	3.45088	4.29579	3.59383	8.14182	2.85302	4.74248	4.24099	5.09723
"TR14909|c0_g1"	7.11576	10.6787	9.40481	12.7536	5.1428	5.13428	6.35026	8.82851	13.6459	10.0828	9.79186	11.3004	13.3888	13.0191	9.69429	11.0601	11.7805	13.5165
"TR1493|c0_g1"	2.70984	2.73177	2.47495	2.50476	2.6312	2.58548	2.81192	2.09703	2.75398	1.83787	2.58816	1.77851	2.3724	2.62326	2.36009	2.29419	2.85874	1.97803
"TR14946|c0_g1"	1.01375	2.00744	1.30677	2.25199	1.4352	0.403408	0.562385	1.25822	2.45625	2.24629	2.13523	1.36809	2.04355	2.77871	1.22486	2.07162	1.75922	2.40914
"TR14977|c0_g1"	2.98277	5.79467	4.65291	5.76784	3.61192	3.11724	2.53073	6.2911	5.97937	5.87099	3.9038	5.3629	7.91582	6.529	5.09361	4.57127	6.28295	9.4844
"TR14993|c0_g1"	1.32568	1.65562	1.26717	1.51664	1.196	1.04519	1.49969	0.880754	1.41421	0.816833	1.25094	0.930299	0.704672	0.854988	1.13523	1.16422	1.02098	0.811499
"TR1500|c0_g1"	2.047	2.1937	2.23735	2.50476	2.12888	2.67716	2.17924	1.71957	3.00209	1.55709	2.09209	1.69643	1.83215	2.93416	2.21072	2.8763	3.47133	1.64836
"TR15048|c0_g1"	2.8658	3.74584	2.75214	4.18226	2.65512	2.21874	3.11655	4.3828	5.3591	2.5526	4.57241	3.09187	3.96965	5.34368	6.90102	4.51991	4.64938	4.4886
"TR1509|c0_g1"	0.545866	0.662248	0.455391	7.28449	1.72224	0.660122	0.445221	1.38404	4.76364	2.11866	2.48032	0.136809	1.45632	7.90864	0.238996	4.31445	4.68079	0.355031
"TR15197|c0_g1"	2.67085	6.62248	5.72208	3.79161	4.37736	6.01445	5.06146	7.2767	3.84565	9.29147	3.49401	7.30558	8.00978	5.86833	8.69349	4.4343	5.59182	6.74559
"TR15214|c0_g1"	6.90131	3.29054	5.58349	9.44456	4.20992	3.22726	5.10833	15.3503	7.96422	7.17281	8.08799	12.5317	10.0298	19.1595	11.3822	11.8476	3.81689	12.2486
"TR15231|c0_g1"	1.85205	1.36589	1.78196	1.28685	0.765439	1.65031	1.73402	0.754932	1.24053	0.561573	1.44505	0.547234	0.916074	0.87442	0.687114	0.958768	0.973857	0.304312
"TR1523|c0_g1"	0.85779	1.34519	1.00978	1.6775	1.26776	1.26523	0.843577	1.92927	2.72917	2.34839	1.27251	1.61434	1.83215	2.72042	1.65804	1.83193	2.10479	2.05411
"TR15240|c0_g1"	1.01375	0.786419	1.04938	0.689384	0.50232	0.660122	0.984173	1.11143	0.967615	1.25078	0.819583	1.53226	0.916074	0.718968	1.07548	0.736197	0.879612	1.03973
"TR15282|c0_g1"	0.116971	0.682943	0.49499	0.275753	0.40664	0.458418	0.117163	1.44695	0.719509	1.2763	0.409792	0.985022	1.24492	1.76827	1.35929	0.59923	1.288	1.47084
"TR1533|c0_g1"	1.59861	1.96605	1.72257	1.70048	2.05712	1.85201	1.73402	1.9083	1.68712	2.09313	1.70387	1.47753	2.161	1.32135	1.70285	1.62648	1.55503	1.92731
"TR15370|c0_g1"	1.18921	1.22102	1.12858	2.71158	1.4352	1.19189	0.773279	3.75369	2.53069	2.78234	1.76857	2.572	2.39589	3.34223	1.85222	2.43116	0.973857	3.72782
"TR15416|c0_g1"	10.6054	10.0165	11.1868	10.2259	9.56799	8.78329	11.7163	14.5115	11.7106	12.6099	10.8271	13.0242	13.1774	10.3376	12.7863	10.632	9.94276	15.317
"TR15420|c0_g1"	2.0275	1.20032	1.42557	0.781302	0.789359	1.22856	1.1482	0.440377	0.967615	0.357364	1.22937	0.547234	0.610716	0.50522	0.970922	0.684834	0.816783	0.40575
"TR1543|c0_g1"	2.00801	1.69701	2.13836	1.72346	2.00928	1.92536	1.59342	1.65666	1.68712	1.91445	2.09209	1.83324	1.59726	1.846	1.85222	1.86617	1.68069	1.3694
"TR15445|c0_g1"	3.82106	4.38739	3.50453	4.66483	4.35344	3.74069	4.66311	4.88609	5.45834	4.08416	4.9822	4.04953	4.58037	4.33324	5.22804	3.83507	4.19387	5.04651
"TR1545|c0_g1"	0.935771	1.15893	1.18798	0.804281	0.33488	0.513428	1.12477	1.02755	1.3894	0.765781	1.12153	0.930299	1.15096	1.4768	0.970922	1.16422	0.89532	1.16653
"TR15497|c0_g1"	47.4124	44.5568	44.6283	41.1102	40.1377	42.5962	48.0605	42.6956	50.6633	43.7516	43.5026	42.2191	45.8977	42.4774	43.0343	43.1103	39.9281	45.52
"TR15526|c0_g1"	1.2087	1.24171	1.22758	0.873219	1.24384	1.39359	1.2185	0.943665	1.09167	0.867885	1.16467	0.711405	1.05701	1.28248	1.03067	1.57512	1.11522	0.912937
"TR15556|c0_g1"	7.11576	9.60259	8.13764	13.6268	7.94143	5.5927	6.32683	13.0435	17.4667	11.3846	10.7409	16.1161	30.6532	15.6813	10.0528	11.7278	17.9849	17.0922
"TR15568|c0_g1"	249.13	285.511	280.125	367.717	276.228	241.146	245.621	278.444	394.266	281.578	307.71	268.637	354.826	327.888	266.795	305.179	334.064	433.341
"TR15581|c0_g1"	3.19722	4.71851	4.7915	5.67593	4.35344	3.2456	4.24132	4.3828	5.38391	4.10969	3.62342	4.48732	4.39246	5.44084	3.95838	5.18762	4.72792	4.97043
"TR15591|c0_g1"	2.047	3.43541	2.61355	3.69969	2.34416	2.31043	2.48387	3.22943	2.65474	2.98654	2.71757	2.51728	2.72473	3.55597	2.18084	3.62962	3.92684	3.246
"TR15606|c0_g1"	4.93229	5.02894	4.9103	6.50319	5.09496	4.65753	4.8037	4.5925	5.63202	4.79889	5.34886	4.7883	5.19109	5.82947	4.97411	6.12927	5.45046	4.64076
"TR15619|c0_g1"	0.487381	0.558771	0.415792	0.666404	0.2392	0.330061	0.328058	1.11143	0.76913	1.60814	0.388224	1.12183	1.69121	1.06874	0.672177	0.650592	1.00527	1.90195
"TR15621|c0_g1"	4.23046	6.78804	5.0489	6.91682	4.52088	3.57566	4.82713	12.3306	7.34395	11.793	6.57823	11.9297	8.12722	10.3376	10.7847	8.61179	6.3929	13.8716
"TR15627|c0_g1"	122.06	105.939	115.471	118.942	107.042	96.7079	121.733	146.31	137.352	133.195	120.155	144.88	148.075	120.631	139.813	118.973	114.962	153.576
"TR1562|c0_g1"	4.34744	4.44948	5.1677	3.99843	4.28168	3.9424	4.52251	2.78905	4.68921	3.95653	4.20576	3.36549	3.57034	4.13892	2.98745	4.41718	4.11533	4.33645
"TR15640|c0_g1"	29.6717	25.7035	26.0167	22.5428	30.187	31.8876	31.3061	22.2076	15.3082	13.3756	21.6327	21.178	17.7108	18.6154	20.9719	21.247	22.2888	18.9181
"TR15671|c0_g1"	1.01375	0.931286	1.06918	1.24089	0.956799	1.15521	1.33566	1.15337	0.818751	0.714729	1.55289	1.03975	0.751651	0.602378	1.22486	0.770438	1.00527	0.887577
"TR15684|c0_g1"	5.79008	4.84269	5.1281	5.07846	3.97072	4.2908	6.79548	4.71832	3.20057	4.72231	5.9959	4.37788	4.93271	4.3721	5.55666	5.15338	5.40333	4.94507
"TR1571|c0_g1"	1.30618	1.11754	1.38597	1.88432	1.10032	1.21022	1.38253	1.38404	1.71193	1.35288	1.81171	1.53226	2.02006	1.24362	1.67297	1.74633	1.7121	1.95267
"TR15863|c0_g1"	1.85205	2.87664	2.03936	2.94137	2.67904	1.76033	1.64029	2.30674	2.62993	2.4505	2.56659	1.99741	2.30193	3.43939	1.89703	3.13312	3.2043	2.61201
"TR15888|c0_g1"	1.38416	1.24171	1.16818	1.24089	0.956799	1.15521	1.03104	0.859783	0.793941	1.04657	1.29408	1.06711	0.77514	0.87442	0.926111	0.907405	0.644002	0.684702
"TR15949|c0_g1"	6.23847	5.13242	4.57371	6.96278	4.95144	4.07075	5.22549	2.32771	9.72577	3.26733	6.90175	4.37788	3.05358	10.3765	2.27046	9.6048	7.60236	3.27136
"TR15992|c0_g1"	0.721323	1.20032	0.613788	1.12599	0.813279	0.715133	0.585817	0.922694	2.15853	1.12315	1.0784	0.711405	0.963052	2.29292	0.687114	1.558	1.52361	1.59764
"TR16003|c0_g1"	6.02403	11.5479	8.65243	14.1094	4.56872	4.85923	5.27236	9.62538	12.7279	9.77647	8.54092	8.34533	13.6002	14.1462	8.37981	9.31374	10.8067	16.0778
"TR16025|c0_g1"	10.118	6.76734	8.96922	6.38829	8.70687	9.99352	8.57637	7.08797	4.86289	6.38151	8.13113	8.37269	6.69439	5.90719	7.857	6.67713	6.95836	5.40154
"TR16142|c0_g1"	2.8658	1.7384	2.41555	1.83836	1.96144	1.83367	2.13237	1.82442	1.66231	1.91445	1.85485	2.16158	1.31539	1.14646	1.79247	1.59224	1.53932	1.21725
"TR16216|c0_g1"	2.41741	3.20776	2.45515	2.98733	2.22456	2.36544	2.437	1.80345	2.58031	2.24629	3.32147	2.13421	2.30193	2.27349	1.92691	2.58525	2.49747	2.1809
"TR16264|c0_g1"	3.2752	1.96605	2.43535	2.04517	2.41592	1.57696	2.67133	1.53083	1.93523	1.81235	2.50189	1.36809	1.59726	0.738399	2.21072	1.52376	1.52361	1.09045
"TR16265|c0_g1"	0.974761	1.01407	0.97018	1.17195	1.3156	0.95351	0.96074	1.11143	0.76913	1.2763	0.841151	0.848213	1.15096	1.4185	1.07548	1.04437	1.35083	1.24261
"TR16268|c0_g1"	1.24769	1.17963	0.851383	1.30983	0.789359	1.22856	0.86701	0.482318	1.56307	0.484994	0.733311	0.547234	0.305358	1.14646	0.298745	0.993009	0.612587	1.31869
"TR16299|c0_g1"	0.428895	0.993371	1.12858	1.74644	0.57408	0.513428	1.0779	0.754932	2.08409	0.867885	0.754879	0.684043	1.05701	0.952146	0.896236	1.06149	1.52361	1.77515
"TR16310|c0_g1"	5.04926	3.74584	6.21707	3.28606	2.84648	3.83238	5.27236	2.91488	2.62993	2.42497	4.3136	3.63911	2.70124	1.96259	3.76419	2.25995	2.01054	2.71345
"TR16333|c0_g1"	6.86232	6.00162	7.44465	6.06658	8.34807	7.9398	7.49846	5.82975	4.93732	5.84546	6.42726	5.80069	5.66087	5.36311	6.09441	6.14639	5.5447	4.86899
"TR16343|c0_g1"	1.40366	1.86257	1.00978	2.3439	1.4352	0.916837	0.726413	3.77466	4.04414	3.1397	2.32934	2.73617	3.8757	5.30481	3.24139	2.99615	3.14147	6.31448
"TR16399|c0_g1"	0.85779	0.993371	0.791984	2.4588	1.12424	0.550102	0.96074	8.1994	3.64717	10.4146	1.53133	12.6411	16.7007	5.88776	9.12667	2.10586	2.10479	10.4481
"TR16464|c0_g1"	3.29469	4.09766	3.44513	3.79161	3.42056	4.32747	2.78849	2.07606	3.64717	1.7613	3.70969	1.94268	2.02006	4.27494	2.21072	3.64674	3.75406	2.05411
"TR16489|c0_g1"	2.28094	1.77979	2.07896	1.51664	1.72224	2.51213	1.71059	1.1324	1.46383	1.22525	2.56659	0.848213	1.05701	0.757831	1.03067	1.45527	1.41366	0.735421
"TR1650|c0_g1"	1.2282	1.03476	0.692986	6.84788	2.00928	1.63197	1.1482	1.59374	4.68921	2.60365	3.49401	0.848213	2.70124	7.01479	1.15017	6.59153	5.45046	0.836858
"TR16520|c0_g1"	0.916276	0.703638	1.30677	0.804281	0.932879	1.54029	1.19507	0.566199	1.29015	1.09762	1.1431	0.656681	0.51676	0.544084	0.746863	0.684834	0.769661	0.431109
"TR16542|c0_g1"	3.84056	3.72514	3.97972	3.2401	3.08568	3.44731	3.84296	4.42474	3.52311	4.33942	3.68812	4.0769	4.65084	3.24507	3.73432	2.73934	2.92157	4.43789
"TR1663|c0_g1"	1.81306	2.44204	2.59375	2.25199	2.32024	2.16373	2.03864	2.43256	3.22538	2.34839	2.696	2.7909	3.07707	3.03132	2.56921	2.96191	2.7802	2.91632
"TR16651|c0_g1"	0.487381	0.641552	0.376192	1.0111	0.645839	0.916837	1.03104	2.83099	0.496213	2.19524	0.43136	1.99741	6.36554	0.777262	1.89703	0.547867	0.89532	7.10062
"TR16692|c0_g1"	9.02629	5.93953	8.05844	4.32014	4.47304	4.03408	5.88161	5.64102	6.22747	3.75233	6.75078	6.2932	7.39906	5.4797	5.18323	6.36896	3.73835	6.01017
"TR16710|c0_g1"	1.71558	2.11091	1.64337	2.41284	1.74616	1.55862	1.61686	1.38404	1.93523	1.60814	2.02739	1.42281	1.47981	1.72941	1.71779	1.93466	1.53932	1.42012
"TR16735|c0_g1"	5.90705	5.27729	6.29627	2.55072	6.98463	4.01574	3.74923	4.15212	2.85322	3.95653	5.84492	3.06451	2.84218	1.86543	4.13762	1.83193	1.60215	1.31869
"TR16743|c0_g1"	2.14448	1.49006	1.74236	1.70048	1.86576	1.57696	1.94491	2.05509	0.917994	1.12315	1.1431	1.45017	1.36237	0.699536	2.13603	1.12998	0.958149	1.14117
"TR16754|c0_g1"	1.40366	1.92466	1.50477	1.26387	2.6312	1.41193	1.31223	1.44695	1.58788	1.60814	1.98425	1.66907	1.52679	1.51566	1.38917	1.36967	1.33513	1.4962
"TR16829|c0_g1"	3.13873	4.63573	3.70253	3.53884	2.99	3.35562	3.7258	3.0407	4.21781	3.16523	4.07635	3.33813	2.72473	3.78915	2.5244	4.57127	3.25142	3.72782
"TR16862|c0_g1"	0.682333	0.682943	0.811784	1.26387	0.741519	0.770143	0.86701	1.53083	1.3894	1.30183	0.754879	1.09447	1.17445	1.45737	0.881299	1.2327	1.57074	1.90195
"TR16869|c0_g1"	0.8188	1.22102	0.811784	1.90729	1.5548	1.08187	0.445221	2.15994	2.62993	1.71024	1.1431	1.66907	2.48984	2.46781	1.10536	1.83193	2.05766	2.23162
"TR16894|c0_g1"	5.79008	4.92547	6.05868	4.3661	5.09496	6.41786	7.28757	4.23601	5.01175	4.54363	5.32729	4.35051	4.58037	3.45882	4.33181	4.91368	4.57084	4.31109
"TR16913|c0_g1"	31.5238	30.7945	31.62	30.218	25.5944	29.1187	33.9305	28.7713	31.6584	27.0831	30.6265	29.879	27.6936	27.4179	28.1119	29.602	28.8073	28.7575
"TR16933|c0_g1"	1.87154	2.98011	2.27695	1.70048	1.88968	2.10872	1.3591	1.3421	2.05928	1.99103	1.91955	1.45017	1.87913	2.13747	1.41904	2.03738	2.21474	1.64836
"TR16956|c0_g1"	0.740819	1.61423	0.98998	1.95325	0.956799	0.861826	0.773279	1.21628	2.05928	1.53156	1.81171	1.20392	1.90262	1.69055	1.68791	1.86617	2.1362	1.90195
"TR17033|c0_g1"	1.52063	1.80049	1.50477	1.03408	1.29168	1.4486	1.61686	0.880754	1.1661	0.791307	1.70387	0.95766	0.963052	1.06874	1.23979	1.01013	0.911027	0.735421
"TR17060|c0_g1"	0.779809	1.03476	0.950381	1.19493	0.837199	0.806816	0.702981	1.23725	1.29015	1.55709	0.603903	1.286	1.10399	1.02987	0.776738	1.06149	0.942442	1.11581
"TR17087|c0_g1"	1.15022	1.22102	0.97018	1.26387	0.932879	0.935173	0.937308	1.53083	1.09167	1.12315	1.35878	1.45017	1.73819	1.20476	1.38917	1.04437	1.17805	1.80051
"TR17110|c0_g1"	2.18347	1.90396	2.15816	1.74644	2.5116	1.9987	1.73402	1.30016	1.26534	1.30183	1.79014	1.53226	1.52679	1.4768	1.32942	1.78057	1.85347	1.03973
"TR17140|c0_g1"	3.6651	4.53226	4.41531	6.9398	4.37736	4.30913	3.09312	4.71832	7.29433	6.63677	4.29203	5.47234	5.07364	6.529	3.4057	5.27322	5.78031	4.71684
"TR17179|c0_g1"	10.8393	11.7756	10.9492	17.6252	12.5819	12.4506	10.5681	20.5719	14.8864	20.089	14.6878	19.1806	20.3885	19.315	19.3736	15.6313	15.1105	29.214
"TR17242|c0_g1"	1.54012	6.0844	3.46493	2.78051	1.72224	2.78718	1.31223	2.4745	2.48106	7.60675	1.38035	6.48473	7.14068	3.3228	2.94264	1.71209	3.92684	1.97803
"TR17277|c0_g1"	1.59861	1.3038	1.30677	0.988117	1.17208	0.971847	1.52312	0.545229	0.992426	0.408416	1.91955	0.62932	0.681183	0.796694	0.716989	1.06149	0.942442	0.481828
"TR17320|c0_g1"	1.48164	1.55214	1.54437	1.99921	0.43056	0.531765	1.26537	1.48889	2.43144	1.68472	2.13523	1.77851	2.30193	1.70998	1.4041	1.30118	1.14664	2.15554
"TR17331|c0_g1"	1.13072	1.07615	1.02958	1.26387	1.72224	1.06353	1.49969	1.27919	0.719509	1.60814	0.905855	1.53226	1.76168	0.738399	1.59829	1.06149	1.24088	1.16653
"TR17364|c0_g1"	10.8588	7.22264	8.05844	7.69812	7.31951	10.2319	9.23248	5.5152	5.18543	4.59468	7.98015	5.66388	4.7213	5.90719	6.3334	6.84834	5.52899	3.75318
"TR17391|c0_g1"	1.42315	1.7591	1.52457	1.37877	1.57872	1.4486	1.56999	0.796872	1.04205	0.944463	1.31565	0.902937	1.03352	0.757831	1.49373	1.09573	1.24088	0.633984
"TR17416|c0_g1"	5.06876	4.80129	5.72208	2.98733	2.6312	3.41063	4.63967	1.6986	4.29224	2.68023	3.49401	3.44758	2.34891	3.3228	3.00239	2.72222	3.58128	3.29672
"TR17419|c0_g1"	5.80958	4.24252	4.7123	3.83757	4.52088	4.43749	4.59281	4.0263	3.64717	3.39496	4.61555	3.47494	3.8757	3.18678	4.67536	3.73235	3.2043	3.60103
"TR17432|c0_g1"	0.916276	0.786419	1.14838	1.24089	0.645839	0.95351	0.702981	1.17434	1.26534	1.48051	1.12153	1.20392	1.26841	1.43794	0.896236	1.47239	1.36654	1.52156
"TR17464|c0_g1"	1.32568	1.80049	1.14838	2.16007	1.196	1.37525	1.10134	1.59374	1.98485	1.81235	1.57446	1.42281	1.76168	2.48724	1.4041	1.66072	1.4922	1.92731
"TR17638|c0_g1"	146.468	308.959	276.125	473.492	240.324	205.481	157.585	214.275	427.487	340.415	282.476	126.685	270.03	560.639	201.265	342.828	364.945	330.737
"TR17648|c0_g1"	1.18921	1.51075	1.40577	1.63154	1.45912	1.43027	1.49969	1.19531	1.43902	1.83787	1.38035	1.99741	1.12748	1.39907	1.16511	1.21558	1.17805	1.01437
"TR17660|c0_g1"	13.0228	7.11916	7.40505	7.51428	9.16135	6.58289	7.14697	7.38156	8.65892	7.50465	9.64089	6.48473	6.06018	6.12094	6.58734	8.81724	6.6128	5.47762
"TR17662|c0_g1"	21.9711	21.3575	21.74	22.6807	21.2409	20.9222	22.9406	25.2273	25.2324	23.6626	22.8836	25.9663	25.1803	22.3463	23.2125	22.2914	21.629	22.722
"TR17673|c0_g1"	1.2087	0.807114	1.36617	0.712363	1.02856	1.55862	1.68715	0.524258	0.893183	0.663677	1.1431	1.01238	0.540249	0.50522	0.896236	0.684834	0.83249	0.304312
"TR17704|c0_g1"	42.4606	35.2233	36.4709	38.3527	37.9371	39.8457	41.1478	45.4217	39.3993	43.1135	38.7577	44.627	46.5788	36.3953	47.8441	37.1694	39.991	46.8134
"TR17711|c0_g1"	2.16397	2.66969	2.61355	4.52695	3.44448	3.2456	2.13237	8.4091	3.29982	7.93859	3.06265	6.62154	9.60703	5.46027	7.37901	3.76659	4.39806	8.34323
"TR17714|c0_g1"	318.786	349.46	332.257	400.647	361.67	375.115	347.671	431.737	370.224	420.567	340.407	424.49	414.441	440.3	394.344	371.54	407.622	458.396
"TR17750|c0_g1"	3.47015	3.74584	3.26693	3.56182	1.96144	2.45712	2.53073	3.4601	4.8877	4.79889	2.97638	3.74856	3.68779	5.01334	2.76339	3.40705	4.16245	3.87998
"TR17761|c0_g1"	4.73734	6.04301	4.7123	8.24963	4.5448	7.70143	4.17102	8.49298	6.7485	9.03621	3.86067	5.41762	8.15071	9.36601	5.46704	7.49893	8.37203	7.81068
"TR17789|c0_g1"	4.93229	4.98755	5.20729	3.63075	3.77936	3.86905	5.10833	4.82318	5.43353	4.13522	4.14105	3.96745	3.57034	4.31381	3.82394	4.24597	4.22528	4.0575
"TR17857|c0_g1"	0.85779	1.42797	1.04938	1.97623	1.45912	1.04519	1.38253	2.2648	1.33977	2.16971	1.70387	1.55962	1.78517	1.76827	2.10615	1.38679	1.20947	2.68809
"TR17960|c0_g1"	0.838295	0.889895	1.06918	1.24089	0.861119	0.678459	0.890442	0.796872	1.06686	1.07209	0.884287	0.95766	0.798629	1.12703	0.702052	0.958768	1.09952	0.811499
"TR18011|c0_g1"	3.39217	4.11835	3.60353	5.62997	4.92752	4.01574	3.23371	4.29892	8.31157	5.05415	4.87436	3.17396	4.5099	8.04466	4.33181	6.26623	6.94266	4.94507
"TR18022|c0_g1"	0.565362	0.8692	0.732585	1.14897	0.598	0.311724	0.515519	0.817843	1.14129	0.944463	0.992127	0.738767	1.24492	1.06874	1.03067	1.18134	1.11522	1.72444
"TR18032|c0_g1"	1.34517	2.46273	1.72257	2.50476	2.36808	1.5953	2.06208	1.40501	2.53069	1.2763	2.86854	1.66907	1.83215	3.20621	1.94184	2.80782	2.81162	2.58665
"TR18072|c0_g1"	1.05274	0.951981	0.871182	0.758322	1.26776	1.04519	1.40596	0.901724	0.694698	1.09762	0.776447	1.47753	1.26841	1.18532	1.06055	0.924526	1.02098	0.912937
"TR18091|c0_g1"	0.623847	0.827809	0.811784	1.19493	1.02856	1.37525	0.585817	1.30016	0.992426	1.30183	0.884287	0.711405	0.939563	0.932715	1.23979	0.856043	1.09952	0.938296
"TR18101|c0_g1"	2.92428	3.20776	3.06894	3.40096	3.73152	3.3923	2.83536	3.12458	3.05171	3.75233	3.08422	3.33813	3.35894	4.11949	3.24139	3.81795	3.56557	3.27136
"TR18188|c0_g1"	20.7819	21.0264	23.3635	23.1403	22.8675	23.6544	22.6828	19.817	12.7031	19.4253	17.7073	20.0835	18.5094	19.9951	18.1189	23.1474	21.9432	16.94
"TR18190|c0_g1"	2.98277	4.42878	3.36593	3.355	3.3488	4.2908	3.28058	2.76808	4.14338	3.06312	2.84697	2.40783	2.39589	4.21665	2.46465	4.31445	4.74362	2.15554
"TR18191|c0_g1"	2.35892	1.7591	2.05916	1.60856	2.32024	2.18207	2.48387	1.57277	1.56307	1.48051	2.63129	1.83324	1.38586	0.952146	2.01653	1.45527	1.11522	1.24261
"TR1819|c0_g1"	15.6937	76.6552	44.3115	53.8868	21.1453	46.7037	17.7385	24.8918	43.9645	54.2939	20.8562	37.3488	49.7264	39.9124	40.0618	28.4035	61.4629	19.0702
"TR18201|c0_g2"	8.96781	6.39483	8.05844	4.87164	6.29095	5.81274	8.95129	6.98312	6.77331	7.19834	6.62137	7.68864	7.02323	5.98492	8.17069	6.0779	4.63367	6.51735
"TR18237|c0_g1"	3.54813	2.48343	2.98974	2.50476	3.75544	3.42897	3.21028	2.09703	2.25777	1.83787	2.8254	2.24366	2.09053	1.49623	2.06134	2.29419	1.74352	1.3694
"TR18269|c0_g1"	0.838295	1.55214	1.20778	1.37877	1.10032	1.2469	1.12477	0.775902	0.942805	0.893411	0.905855	0.656681	0.845607	1.67111	0.746863	1.47239	1.68069	1.24261
"TR18280|c0_g1"	1.87154	2.6076	2.71255	3.37798	1.38736	2.23708	1.33566	3.48107	3.0269	3.52259	1.63917	1.99741	3.57034	3.34223	2.46465	3.01327	2.9844	3.1192
"TR18372|c0_g1"	0.721323	0.889895	0.831583	0.574486	0.645839	0.861826	0.538952	1.1324	1.04205	0.969989	0.452928	0.902937	1.19794	0.680104	1.44892	1.21558	1.46078	2.28234
"TR18390|c0_g1"	3.54813	2.27648	3.32633	2.64264	2.22456	2.16373	3.02282	1.97121	2.00966	1.71024	3.2352	2.54464	2.27844	1.32135	3.24139	1.78057	1.85347	1.80051
"TR18409|c0_g1"	42.831	40.7075	44.2323	35.2964	38.9896	39.369	41.0306	30.3021	39.9948	31.882	41.1948	27.7174	31.6398	34.3939	32.7126	35.269	34.2106	30.837
"TR18412|c2_g1"	8.14901	9.85093	8.05844	11.4438	8.49159	8.39822	8.5295	8.91239	11.264	9.9041	8.67033	8.20852	8.92585	10.085	8.57399	9.6048	10.0684	9.2308
"TR18427|c0_g1"	1.2087	0.889895	1.06918	1.03408	1.48304	1.00852	1.03104	0.838813	0.248106	0.918937	1.01369	0.684043	0.657694	0.718968	1.0008	0.924526	0.848198	0.811499
"TR18461|c0_g1"	5.59513	3.74584	5.72208	4.98654	2.0332	2.29209	5.27236	3.66981	4.91251	3.59917	4.9175	4.54205	3.45289	2.27349	4.77993	3.27008	3.89543	2.76417
"TR18535|c0_g1"	6.58939	8.17462	6.83086	9.46754	7.77399	10.3786	7.19384	6.31207	11.0407	6.56019	6.70764	5.82805	6.71788	13.3495	6.00478	9.51919	11.0423	7.75996
"TR18537|c0_g1"	25.4023	19.7433	21.7202	13.2821	22.413	23.471	25.1667	8.72366	11.4377	8.65332	17.6642	9.87758	9.16074	9.01624	11.7407	13.0461	12.5345	6.39056
"TR18577|c0_g2"	1.55962	1.82118	1.00978	1.49366	1.26776	1.63197	1.54656	0.901724	1.46383	0.612625	1.1431	0.79349	0.869096	1.16589	0.911173	1.33543	1.38225	1.29333
"TR1861|c0_g1"	1.67659	2.23509	1.32657	2.43582	1.5548	1.30191	1.05447	2.93585	3.10133	3.52259	1.98425	2.9277	3.03009	4.70244	1.8821	2.4654	2.79591	3.09384
"TR1866|c0_g1"	0.623847	1.05546	0.831583	1.24089	0.885039	0.806816	0.937308	1.27919	1.56307	1.65919	0.798015	1.25864	1.45632	2.1569	1.01573	1.48951	1.25659	1.82587
"TR18774|c0_g1"	1.28669	1.03476	0.890982	0.873219	1.17208	1.50361	1.03104	0.796872	0.620266	1.12315	0.948991	0.601958	0.681183	0.582947	1.29954	0.821801	0.801076	0.710062
[truncated: 17,346 more rows]
